# Supplementary material for: In vivo characterization of glutamine metabolism identifies therapeutic targets in clear cell renal cell carcinoma
Source: Sci Adv. 2022 Dec 16;8(50):eabp8293. doi: 10.1126/sciadv.abp8293 (PMC9757752; doi:10.1126/sciadv.abp8293)
Supplement: Supplementary file 2 — Data S1 and S2 [file sciadv.abp8293_data_s1_and_s2.zip]

Archive with 2 entries (2 files):
- sciadv.abp8293_data_s2.xlsx
- sciadv.abp8293_data_s1.csv
