# Supplementary material for: In vivo characterization of glutamine metabolism identifies therapeutic targets in clear cell renal cell carcinoma
Source: Sci Adv. 2022 Dec 16;8(50):eabp8293. doi: 10.1126/sciadv.abp8293 (PMC9757752; doi:10.1126/sciadv.abp8293)
Supplement: Supplementary file 2 — Data S1 and S2 [file sciadv.abp8293_data_s1_and_s2.zip › sciadv.abp8293_data_s2.xlsx]

## Sheet: Sheet1
Table 2: Clinical characteristics of 28 RCC tumorgrafts used for metabolomics study
Identifiers		Demographics				Treatment Detailsa	Path Report Infob											Reclassification Details	Driver Mutations									SampleIDc		TG Line Request Details
PatientID	XPID	Race	Ethnicity	Age	Sex	Previous Therapies	Histological Subtype	Grade	Sarcomatoid features	Rhabdoid features	Source	Site	Primary tumor size (cm)	Focality	pT	pN	M	Reclassified	VHL	PBRM1	TP53	SETD2	BAP1	PTEN	FH	TFEB	TFE3	WES	RNAseq	Subcutaneous Growth	DMSO Tissue Available
XP144	XP144	White	Hispanic	74	Male	Treatment Naïve	ccRCC	4	NA	NA	Primary Tumor	Kidney	7.5	Unifocal	pT2a	pN1	M0	No	NA	NA	NA	NA	NA	NA	NA	NA	NA	NA	XP144T_TGc16	Yes	Yes
XP108	XP152	Black	Non-hispanic	25	Female	Treatment Naïve	FH Deficient RCC	High grade	NA	NA	Metastasis	Abdominal / retroperitoneal mass	NA	NA	NA	NA	M1	No	WT	WT	WT	WT	WT	WT	Missense,Germline	WT	WT	XP108M_TGc2, XP108M_TGc5	XP108M_TGc2, XP108M_TGc5	Yes	Yes
XP164	XP164	White	Non-hispanic	76	Male	Treatment Naïve	ccRCC	4	Present	NA	Primary Tumor	Kidney	11.3	Unifocal	pT4	pNx	M1	No	WT	WT	WT	Missense	WT	WT	WT	WT	WT	XP164T_TGc1, XP164T_TGc13	XP164T_TGc1, XP164T_TGc13	Yes	Yes
XP165	XP165	White	Hispanic	42	Male	HD-IL2, Interferon, Bevacizumab	ccRCC	3	NA	NA	Metastasis	Abdominal / retroperitoneal mass	NA	NA	NA	NA	M1	No	Frameshift Indel	Frameshift Indel	WT	WT	WT	WT	WT	WT	WT	XP165T_TGc1	XP165T_TGc1	Yes	Yes
XP169	XP169	White	Non-hispanic	53	Male	Sunitinib	uRCC	4	Absent	NA	Primary Tumor	Kidney	5.5	Unifocal	pT4	pN1	M1	No	WT	WT	WT	WT	WT	WT	WT	WT	WT	XP169T_TGc2	XP169T_TGc2	Yes	Yes
XP236	XP237	Asian	Non-hispanic	42	Male	Treatment Naïve	uRCC	4	Absent	NA	Regional Lymphnode	Regional Lymphnodes	6.5	Unifocal	pT3a	pN1	M1	No	WT	WT	WT	WT	WT	WT	WT	WT	WT	XP236M_TGc4	XP236M_TGc4	Yes	Yes
XP258	XP258	Black	Non-hispanic	51	Female	Treatment Naïve	ccRCC	4	Present	NA	Primary Tumor	Kidney	9.7	Multifocal	pT3a	pN0	M1	No	Frameshift Indel	WT	WT	WT	WT	WT	WT	WT	WT	XP258T_TGc1	XP258T_TGc1	Yes	Yes
XP26	XP26	White	Non-hispanic	73	Male	Treatment Naïve	ccRCC	NA	NA	NA	Metastasis	Adrenal gland	NA	NA	NA	NA	M1	No	Frameshift Indel	WT	WT	WT	Frameshift Indel	WT	WT	WT	WT	XP26M_TGc4	NA	Yes	Yes
XP283	XP283	White	Non-hispanic	77	Female	Treatment Naïve	ccRCC	3	Absent	NA	Primary Tumor	Kidney	6	Unifocal	pT3a	pN0	M0	No	NA	NA	NA	NA	NA	NA	NA	NA	NA	NA	XP283T_TGc0	Yes	Yes
XP296	XP296	White	Hispanic	47	Male	Everolimus	ccRCC	4	Present	NA	Primary Tumor	Kidney	14	Unifocal	pT3a	pNx	M1	No	Frameshift Indel	WT	WT	WT	WT	WT	WT	WT	WT	XP296T_TGc0	XP296T_TGc0	Yes	Yes
XP372	XP373	White	Hispanic	72	Female	Sunitinib	ccRCC	4	Absent	NA	Primary Tumor	Tumor Thrombus	11	Unifocal	pT3a	pN1	M1	No	WT	WT	WT	Missense	Frameshift Indel	WT	WT	WT	WT	XP372Th_TGc1, XP372Th_TGc0a, XP372Th_TGc0b, XP372Th_TGc8	XP372Th_TGc1, XP372Th_TGc0a, XP372Th_TGc0b, XP372Th_TGc8	Yes	Yes
XP389	XP391	White	Hispanic	57	Male	Treatment Naïve	ccRCC	4	Absent	NA	Primary Tumor	Tumor Thrombus	22.5	Unifocal	pT3a	pN0	M0	No	Frameshift Indel	Missense	WT	Frameshift Indel	WT	WT	WT	WT	WT	XP389Th_TGc0, XP389Th_TGc2	XP389Th_TGc0, XP389Th_TGc2	Yes	Yes
XP394	XP394	White	Hispanic	68	Male	Treatment Naïve	ccRCC	3	Absent	NA	Primary Tumor	Kidney	8.5	Unifocal	pT4	pN0	M1	No	Missense	Frameshift Indel	WT	WT	WT	WT	WT	WT	WT	XP394T_TGc0	XP394T_TGc0	No	Yes
XP426	XP426	White	Non-hispanic	56	Female	Treatment Naïve	ccRCC	4	Absent	Present	Primary Tumor	Kidney	14.6	Unifocal	pT4	pN1	M1	No	Frameshift Indel	WT	WT	WT	WT	WT	WT	WT	WT	XP426T_TGc1	XP426T_TGc1	Yes	Yes
XP434	XP434	Black	Non-hispanic	76	Male	Treatment Naïve	ccRCC	NA	NA	NA	Metastasis	Liver	NA	NA	NA	NA	M1	No	Nonstop	In-frame Indel	WT	WT	WT	WT	WT	WT	WT	XP434M_TGc0	XP434M_TGc0	Yes	Yes
XP454	XP454	White	Non-hispanic	51	Male	Treatment Naïve	ccRCC	3	Absent	NA	Primary Tumor	Kidney	11.5	Unifocal	pT3a	pN0	M0	No	WT	WT	WT	WT	Nonsense	WT	WT	WT	WT	XP454T_TGc0a, XP454T_TGc0b	XP454T_TGc0a, XP454T_TGc0b	Yes	Yes
XP462	XP462	White	Non-hispanic	86	Male	Treatment Naïve	uRCC	3	Absent	NA	Primary Tumor	Kidney	16	Unifocal	pT3a	pN0	M1	No	WT	Frameshift Indel	Frameshift Indel	Multihit	WT	Nonsense	WT	WT	WT	XP462Tb_TGc0, XP462Tb_TGc1, XP462Tc_TGc0	XP462Tb_TGc0, XP462Tb_TGc1, XP462Tc_TGc0	Yes	Yes
XP462	XP463	White	Non-hispanic	86	Male	Treatment Naïve	uRCC	3	Absent	NA	Primary Tumor	Tumor Thrombus	16	Unifocal	pT3a	pN0	M1	No	WT	Frameshift Indel	Frameshift Indel	Multihit	WT	WT	WT	WT	WT	XP462Th_TGc0, XP462Th_TGc1	XP462Th_TGc0, XP462Th_TGc1	No	Yes
XP469	XP469	White	Hispanic	61	Male	Treatment Naïve	ccRCC	3	Absent	NA	Primary Tumor	Kidney	7.5	Unifocal	pT3a	pN0	M0	No	Missense	Frameshift Indel	WT	Nonsense	WT	WT	WT	WT	WT	XP469T_TGc1	XP469T_TGc1	Yes	Yes
XP469	XP470	White	Hispanic	61	Male	Treatment Naïve	ccRCC	3	Absent	NA	Primary Tumor	Tumor Thrombus	7.5	Unifocal	pT3a	pN0	M0	No	Missense	Frameshift Indel	WT	Nonsense,Reviewed	WT	WT	WT	WT	WT	XP469Th_TGc0, XP469Th_TGc1	XP469Th_TGc0	NA	Yes
XP473	XP474	White	Non-hispanic	60	Female	Treatment Naïve	ccRCC	4	Absent	NA	Primary Tumor	Tumor Thrombus	11	Unifocal	pT3b	pN1	M1	No	Missense	Nonsense	WT	WT	WT	WT	WT	WT	WT	XP473Th_TGc1, XP473Th_TGc0	XP473Th_TGc1, XP473Th_TGc0	Yes	Yes
XP512	XP512	White	Non-hispanic	71	Male	Treatment Naïve	pRCC	NA	NA	NA	Metastasis	Abdominal / retroperitoneal mass	NA	NA	NA	NA	M1	No	NA	NA	NA	NA	NA	NA	NA	NA	NA	NA	NA	No	No
XP515	XP515	Asian	Non-hispanic	55	Male	Sunitinib	FH Deficient RCC	3	Absent	NA	Primary Tumor	Kidney	7.2	Multifocal	pT3a	pN1	M1	No	WT	WT	WT	WT	WT	WT	Nonsense	WT	WT	XP515Tb_TGc1	XP515Tb_TGc1	NA	Yes
XP530	XP530	White	Non-hispanic	55	Female	Treatment Naïve	tRCC	4	Absent	NA	Primary Tumor	Kidney	7	Unifocal	pT3b	pN0	M0	uRCC -> tRCC, TFE3 translocation	WT	WT	WT	WT	WT	WT	WT	WT	Translocation	XP530T_TGc0, XP530T_TGc1, XP530T_TGc2a, XP530T_TGc2b	XP530T_TGc0, XP530T_TGc1, XP530T_TGc2a, XP530T_TGc2b	Yes	Yes
XP534	XP534	White	Non-hispanic	65	Male	Treatment Naïve	ccRCC	4	Present	NA	Primary Tumor	Kidney	9	Unifocal	pT3a	pN0	M0	No	Nonsense	WT	WT	WT	WT	In-frame Indel	WT	WT	WT	XP534T_TGc0	XP534T_TGc0	Yes	Yes
XP552	XP552	White	Non-hispanic	58	Female	Treatment Naïve	pRCC	3	Absent	NA	Primary Tumor	Kidney	9	Unifocal	pT3a	pNx	M0	No	WT	WT	WT	WT	WT	WT	WT	WT	WT	XP552T_TGc0a, XP552T_TGc0b	XP552T_TGc0a, XP552T_TGc0b	Yes	No
XP579	XP580	White	Non-hispanic	58	Male	Treatment Naïve	ccRCC	4	Present	NA	Primary Tumor	Tumor Thrombus	12	Multifocal	pT4	pN1	M1	No	NA	NA	NA	NA	NA	NA	NA	NA	NA	NA	XP579Th_TGc0	Yes	Yes
XP592	XP593	White	Non-hispanic	53	Male	Treatment Naïve	ccRCC	3	Absent	NA	Primary Tumor	Tumor Thrombus	13	Unifocal	pT3b	pN1	M1	No	Missense	WT	WT	WT	WT	WT	WT	WT	WT	XP592Th_TGc0	XP592Th_TGc0	Yes	No
