# Supplementary material for: In vivo characterization of glutamine metabolism identifies therapeutic targets in clear cell renal cell carcinoma
Source: Sci Adv. 2022 Dec 16;8(50):eabp8293. doi: 10.1126/sciadv.abp8293 (PMC9757752; doi:10.1126/sciadv.abp8293)
Supplement: Supplementary file 2 — Data S1 and S2 [file sciadv.abp8293_data_s1_and_s2.zip › sciadv.abp8293_data_s1.csv]

Table 1: Total Ion count normalized metabolomics data from RCC tumorgrafts
Tumorgrafts	Tissue	1-methyl-histidine	2-isopropylmalic acid	a-keto-glutarate	alanine	cADP-ribose	carnitine	carnitine-C6	deoxyuridine	dimethylglycine	glycine	GSH	guanosine	homocysteine	hydroxyglutaric acid	lysine	methionine sulfoxide	myo-inositol	nicotinamide	pyroglutamic acid	S-lactoylglutathione	taurine	valine	xanthine	xanthosine	1-methyl-nicotinamide	2-deoxycytidine	5-aminolevulinic acid	7-methylguanosine	acetyl-carnitine	acetyl-choline	adenosine	AICAR	ascorbic acid	betaine	choline	citrulline	creatine	cysteine	cystine	cytidine	deoxyinosine	glucose-fructose	glucuronate	glutamate	homocysteic acid	homoserine	hydroxy-proline	hypoxanthine
XP144.4332.X1	Tumor	0.686756952	2.657691118	7.107693291	1.840508191	1.899981122	0.840605666	1.553664085	2.493281892	0.891512107	0.929405416	1.870055296	0.353204702	0.864821469	4.13910632	0.837206375	1.178053331	0.47139086	1.561954982	0.750377203	1.181143027	1.003931168	0.688210746	0.833978044	0.939167053	1.435499674	0.249896356	0.890360036	0.367993727	0.788257153	1.323677548	0.211672341	1.095544198	2.615252597	2.374432242	0.891407527	0.28723709	1.099713482	0.253000668	0.048598376	0.456110747	3.064509437	0.796306876	0.669136968	2.014512774	1.195941058	0.874805436	1.093539191	0.761019535
XP144.4332.X2	Tumor	0.653937707	3.109349874	7.910568014	2.400575534	2.286107644	1.058386086	1.322445633	1.701503167	0.557081957	0.686077359	2.254411435	0.163978546	0.668108675	3.965270106	0.89184983	1.123281767	0.230603761	1.150056761	0.525296086	1.371236169	1.011562564	0.737697093	0.633092883	0.715521619	1.306006515	0.166063121	0.770398998	0.096353917	0.998562479	2.032826276	0.249450214	0.594902793	3.214175944	3.594751219	0.595850822	0.241058815	0.907337093	0.242858774	0.397424787	0.241623309	1.258846694	1.046543182	0.494343911	1.873160942	1.243054755	0.811198906	1.239428682	0.398099089
XP144.4333.X1	Tumor	0.472583804	3.236511232	9.920654389	2.227134162	2.249884714	1.161257951	0.620617896	0.98398025	0.632746677	0.646139897	2.144440469	0.133557665	0.767532757	2.219201336	0.79905134	1.698868591	0.296914215	1.215952199	0.583566486	1.638417805	1.208313934	0.963400671	0.447438646	0.299537899	1.355691936	0.19865135	0.785291037	0.277119859	0.377677478	2.435831211	0.129978196	0.150618516	3.151627407	3.07383182	0.605326861	0.302914577	0.989188229	0.262214994	0.432824072	0.337428008	1.080111952	0.363042393	0.347795378	2.045301402	1.087857173	1.094041291	1.033777222	0.261941248
XP144.4333.X2	Tumor	0.473980791	2.345498457	10.14908242	1.721378289	2.381995137	0.994053051	0.672981408	1.678049643	0.685127326	0.767302767	1.590186728	0.178953954	0.811280969	2.027462653	0.904843448	1.844924724	0.307955293	0.979687331	0.643092216	2.347715362	1.133866756	0.990983274	0.606055806	0.336177949	1.465332809	0.383312396	0.818089957	0.386692359	0.387505443	2.033389769	0.184663494	0.224006351	2.32128019	2.391526936	0.658239046	0.522633168	0.99078891	0.284379128	0.368017322	0.367360174	1.317289436	0.535788089	0.479766953	1.628226497	1.13193369	1.264780919	0.843369866	0.307458237
XP144.4334.X1	Tumor	0.465967017	2.513608716	8.488352428	1.979483283	1.660450571	0.795991393	1.067689531	1.344757293	0.811938901	0.713995388	1.653104773	0.339843749	0.823252747	3.156352124	0.788011094	1.205126216	0.331438013	1.454622269	0.778767714	1.597583739	0.961312588	0.910023259	0.999710577	0.614702566	1.64253867	0.196938777	0.710750715	0.407807315	0.50543699	1.392249778	0.486213194	0.413862713	2.501442468	2.796201365	0.899557667	0.288602039	0.915691631	0.314294157	0.614411711	0.500950652	1.272200694	0.738443388	0.689650108	1.927204928	1.562312323	1.046027613	0.743780983	0.788512601
XP144.4334.X2	Tumor	0.5170057	0.359452085	12.62796547	1.524930926	1.698586107	0.7045954	0.70764119	2.441383955	0.384139932	1.386342883	0.505125341	0.06399992	0.327278064	3.105442499	0.7836458	3.503331922	0.852908178	1.716724408	1.790888412	0.903181836	1.004267387	0.724018185	0.566976041	0.221779352	2.337290944	0.282172369	1.382205534	0.018088414	0.190662642	0.638934552	0.122249555	0.186102439	0.305292719	1.785247118	0.403940953	0.373995407	1.017738	0.597910189	4.444180315	0.212592938	1.018875664	0.517861944	0.958167355	1.060880318	1.456431032	1.903519093	0.9548102	0.481893664
XP144.4335.X1	Tumor	0.597639909	3.013178747	19.0683757	2.188103067	2.459625405	0.99960027	0.935679612	1.06101122	0.692764463	0.668377438	2.07217077	0.341350692	0.817341758	3.12391143	0.664953152	0.858889124	0.327047274	0.978838501	0.429881818	2.716312252	1.202940201	0.793950106	0.494159216	0.619458872	1.354490017	0.163787585	0.89104052	0.270636034	0.741751129	1.597504968	0.358470271	0.528612335	3.069908403	2.5248061	0.617829363	0.207238657	1.002636989	0.149321212	0.558014048	0.467092713	0.954033835	0.735600301	0.469078878	2.330851133	0.917475316	0.933662174	1.514407495	0.292087671
XP144.4335.X2	Tumor	0.551551243	3.745304335	15.46402328	2.019214047	2.226601146	0.796904386	0.869435145	2.047088804	0.835744759	0.664607597	2.209866176	0.238957304	0.630713511	2.93023163	0.639608058	0.799979465	0.358813198	1.206022979	0.425210943	1.493613622	1.006369781	0.662104225	0.584129595	0.597791773	1.492455038	0.321899026	0.85609275	0.446227988	0.550400842	1.952424472	0.222193992	0.846258989	3.960904671	2.311855126	0.853838846	0.225814427	0.888825148	0.171507697	0.739536288	0.615893946	1.261536722	0.599870196	0.683230042	1.87728754	0.939735259	0.840964584	1.014714408	0.368869704
XP152.4608.X1	Tumor	0.303279788	0.270192573	1.784889064	1.126513586	1.04857951	0.559503901	0.529395673	4.676106169	0.396932134	1.423191313	1.646226481	0.109919545	0.670873011	0.365607694	0.842393239	2.925744773	2.173165717	0.352798762	1.046538812	4.80875246	1.026673133	1.599226358	0.63334613	0.863320194	1.211917966	0.169536239	0.591706822	0.442066119	2.275366243	1.286833289	0.115381132	0.644149533	0.024931808	2.004329369	0.54111265	2.082815972	0.557614384	0.846277734	1.522550923	0.185243765	1.210359442	1.697350489	0.275131474	1.592423154	1.551491404	1.329663233	1.098782259	0.418800857
XP152.4610.X1	Tumor	0.309205132	0.003888357	1.114273684	0.623319214	1.084337388	0.378733857	0.517887785	5.10262952	0.245708773	2.659417946	1.174865956	0.158549646	1.277447083	0.595193679	0.649950295	5.997718632	3.69021793	0.385189125	1.420246722	4.896905262	0.527408536	1.364821058	0.577075439	0.498868959	1.847094089	0.114781155	0.638437115	0.569009093	2.222195306	0.670421661	0.151104314	0.853060552	0.043017948	0.814781885	0.239582715	1.646123527	0.392363786	0.85586589	2.440798052	0.2284178	0.340778128	1.214617938	0.552729912	0.807058841	1.520532717	2.141602369	1.160222071	0.343139951
XP164.4304.X1	Tumor	0.475588681	1.433942039	1.196735033	0.716017131	1.002294397	0.751292755	0.864727742	1.35469327	1.000548904	0.991261315	1.850526768	0.484097513	0.823498171	1.117800045	2.097736271	2.462528724	1.470673361	1.207198465	0.230395297	2.676475922	0.801247023	0.750186946	1.229828712	1.533609646	1.389678232	0.251318809	0.291769047	0.66630767	1.383276423	0.833505635	0.74769692	1.050907211	1.46516049	0.418172293	0.808648699	1.661368867	0.168203524	0.105076001	0.085739702	0.280569842	2.473691366	1.100784182	0.257234686	0.695053961	1.126539315	0.80352909	1.313879192	0.843548714
XP164.4304.X2	Tumor	0.374651232	0.986195435	0.881462332	1.562686129	0.447145035	0.465553541	0.744831585	1.819673021	1.143655497	1.614860454	1.492966246	0.847680515	0.736344964	1.227054515	1.983673874	2.14306261	1.790547339	0.011659431	0.34975849	7.059442937	1.024529718	0.718181588	0.838854277	0.594977904	1.637220761	0.393026483	0.472352523	0.098800044	1.061188523	0.543164296	0.792237547	0.598354388	0.905045887	0.436769918	0.960473066	2.835823523	0.387980919	0.125770169	1.501459421	0.304662897	0.500271844	1.32181979	0.471440684	0.653465681	1.077188424	0.545855593	1.110999692	1.642725832
XP164.4304.X3	Tumor	0.452686445	1.158984788	0.624228934	1.165318859	0.625512527	0.958117817	1.996458968	0.675817315	0.968705966	0.775661	0.85746513	1.00305384	1.306479581	1.265046072	1.822759779	2.77145369	2.295236325	0.63975212	0.362848162	2.728483955	0.66880962	0.935188229	1.644222887	3.316831421	1.298676545	0.059503531	0.2671605	0.789240305	1.810503346	1.358718266	0.882470708	0.986799447	0.857829264	0.424384797	0.978330224	2.852144936	0.127212979	0.141907617	0.103737964	0.368749974	0.705722151	1.873877279	0.411295604	0.531533552	1.614453721	0.834425244	1.294379898	1.453823768
XP164.4304.X4	Tumor	0.500133539	1.1849278	1.253714553	1.139186166	1.226540969	0.593750422	1.213757121	1.205538062	0.698149819	1.258714262	1.444120639	0.466909603	0.915950702	1.254038202	0.926810918	3.159420215	1.455673325	0.298219223	0.274016951	4.626266687	0.825370517	1.490499322	0.949928119	1.266682955	1.229907333	0.189788015	0.294482863	0.596081253	1.793770488	1.795100885	0.898765353	1.050332994	0.998472953	0.418277074	0.7407807	2.888364255	0.195606029	0.124665393	0.082656587	0.376578485	2.291914197	0.980490224	0.315289074	0.652227373	1.604158941	0.99254346	1.704422888	0.824078264
XP164.4305.X1	Tumor	0.488271772	1.282116024	1.416253986	1.388452133	1.114462498	0.966080926	0.664390792	0.832207978	0.589977839	1.072402007	2.054063821	0.158760507	0.903394697	1.494045687	1.021610647	2.576061324	1.894971958	0.274367633	0.315443421	3.361114547	0.738354069	0.482250069	0.353063349	0.267632253	1.469114838	0.546091167	0.421679301	1.157767149	1.442746066	0.538866182	1.262260896	1.128314976	1.174271882	0.343791	0.520528681	2.279716303	0.349950017	0.098166462	0.803649261	0.21433394	1.047187266	1.447589131	0.2556021	0.707525789	1.302063929	0.65096083	1.384952814	1.030411444
XP164.4305.X2	Tumor	0.550067011	1.813791105	1.247832262	1.141113955	1.057701656	1.516249841	0.624229959	0.821646346	1.159727545	1.35531075	1.469024729	1.195415496	1.150167749	1.494863272	0.74949576	2.750040597	2.029428721	0.783139153	0.49642974	3.509143639	0.741558264	0.698574952	0.641003227	0.455833726	1.398381488	0.158800494	0.330477282	1.48202158	1.626724609	1.709259129	1.403456452	0.620966474	1.666417418	0.318181603	0.549549914	2.895320752	0.219950168	0.110008866	0.106769702	0.852268222	0.691747286	1.145008487	0.259413116	0.756685011	1.154606135	0.705833582	1.445207723	1.489167175
XP164.4305.X3	Tumor	0.419397485	1.670978227	1.170104108	1.295415581	1.387081398	0.95287308	0.877577824	0.78846106	0.635885501	1.253955553	2.021668827	0.890332229	0.726509244	1.458719758	1.152560046	2.704235769	1.371493704	0.575392374	0.504714384	4.977305712	0.778593347	0.709055459	0.639264751	0.261044788	1.24465144	0.098710687	0.366694654	1.193429004	1.380025308	0.774731911	1.146209472	0.773096217	1.480414713	0.297588861	0.528478508	2.889916854	0.239283702	0.102179708	0.641442988	0.68614501	1.080699287	0.795373535	0.296165557	0.87470293	1.31912862	0.706311	1.87304716	1.248297861
XP164.4305.X4	Tumor	0.479525777	1.094785566	1.266484198	0.844731807	1.0123758	0.637966856	0.597355916	2.854752258	0.468063595	1.205248809	1.131048963	0.320614045	1.35110387	1.071245243	1.660546463	2.976066465	1.749994951	0.012422454	0.430379146	8.189631136	0.783522995	0.495148709	0.807948886	0.744144439	1.655961279	0.415589822	0.424604218	0.914077097	0.854946422	0.830317177	0.633027632	1.165253783	1.082291188	0.43597515	0.827501433	1.498139304	0.232208463	0.136047376	0.106772049	1.196577359	1.169553933	1.028715066	0.346676449	0.66338904	1.598548566	0.762505373	1.678448962	0.777286363
XP164.4307.X1	Tumor	0.72006022	1.540329095	1.39020735	0.488143905	0.646822742	0.587156633	0.665566746	2.134848497	0.772910792	0.698799236	1.33865043	0.491380254	1.545658374	0.974912338	0.840364887	3.357691336	2.897011667	0.560806758	0.575046265	5.739622763	1.057828537	0.667895278	1.004374889	0.304715654	1.908450327	0.789114953	0.435910164	2.101510127	0.539482645	0.300290731	1.362726505	1.4455074	1.290678203	0.329581864	0.574730409	1.865954724	0.210560855	0.077839544	0.128541922	0.88577595	1.039783235	1.000322807	0.65755688	0.904696171	1.26565024	0.637451246	0.9751369	2.497561215
XP164.4307.X2	Tumor	0.691447409	1.634784596	1.107686884	1.012486375	0.565331557	0.568274369	1.117737853	2.040797281	0.89942095	0.961112599	1.947929282	0.647013198	1.17453103	1.153258936	2.418420631	2.348927191	2.315782663	0.854379085	0.677989765	2.478198529	0.996165081	0.761202174	0.884012028	0.309890761	1.630661887	0.515993132	0.350018614	0.696807746	1.727960392	0.593560026	0.843127926	0.526712739	1.695553424	0.432301012	0.823251038	2.495319022	0.256259478	0.148909207	0.104942976	0.487174617	0.7917587	1.075473394	0.39598579	1.070886706	1.236564958	0.705434884	1.066264966	0.931403512
XP164.4307.X3	Tumor	0.824478244	1.391016208	1.23092993	0.757728083	0.972896322	0.438059858	1.045416479	0.082854895	0.796465511	0.942535646	1.143586721	2.162402333	0.78340222	1.310772144	1.664682702	1.973017733	2.1156943	0.129332025	0.364231209	5.073055223	0.889784932	0.796117848	0.884348942	0.321510256	1.467803456	0.167232636	0.386030766	0.621974981	1.479478809	1.039888317	1.310917735	1.066240521	1.284466807	0.000315664	0.783783143	3.853633155	0.345373433	0.107995844	0.090488595	1.202678861	0.584837259	0.735320276	0.205496998	0.966338021	1.238454852	0.786133688	1.044707159	1.159302897
XP164.4307.X4	Tumor	0.682656599	1.715955265	1.692066023	1.014663202	1.031200428	0.723263233	0.93435081	1.329138346	0.530728051	0.830732978	0.862444438	2.352596396	1.098385757	1.173857718	2.668315505	2.504013609	2.92193139	0.196539251	0.293953179	5.080114161	0.843157027	0.742144567	0.860341574	0.221696704	1.556866351	0.245224188	0.358277447	0.758914962	1.574664796	0.934272412	1.906222833	1.548488063	1.750412046	0.17635111	0.823769389	2.729680591	0.193495627	0.091022664	0.113142328	0.427296339	0.430188131	0.991046903	0.343228477	0.898179217	1.378128214	0.633339744	0.841807559	1.147371151
XP165.5288.X1	Tumor	0.137714185	0.502466186	1.313096232	0.644831762	1.837776902	4.05119592	0.033311819	0.434071924	1.074900695	1.152326298	0.232878331	0.056506076	1.741353029	0.32684587	0.494275261	1.834143726	5.860139094	2.475159575	2.879211228	0.819555154	0.921814666	0.584282222	0.438999488	0.252583155	0.624112476	1.208636605	0.963610526	0.060132572	0.485109778	1.136227291	0.263144823	0.155542523	0.735470293	1.023317305	1.952681493	0.40364926	1.262716365	1.141989856	9.876587207	0.655976415	1.681951042	0.084586847	0.883077981	1.416602224	0.47046793	0.765679233	0.585154833	0.413888459
XP165.5288.X2	Tumor	0.124168903	0.62521453	1.302720849	0.88527512	1.168597703	5.181426975	0.383390425	0.430642121	1.112439433	0.867583482	0.859437215	0.006563722	1.522650337	0.30624838	0.52603232	1.223280446	5.907651973	1.037472396	2.731369474	0.253903505	1.250230401	0.603921908	0.208800289	0.201321197	0.534252316	0.077510469	0.876754095	0.059657437	0.525862201	1.308929559	0.777408547	0.102285292	0.650947541	1.352726628	2.838733257	0.461250335	0.668766615	1.162112253	5.363334705	0.597447275	0.036473047	0.083873183	0.680171307	1.537250634	0.487099896	0.682868959	0.455296465	0.077459411
XP165.5288.X3	Tumor	0.154469237	0.498787239	1.367315119	0.600143407	1.244281387	5.412676573	0.184702566	0.451995132	3.686856416	0.988976762	0.165015813	0.515334388	1.669801411	0.303425566	2.55565135	1.714336832	7.028011472	1.079220539	2.945068752	0.209960968	1.271895411	0.343734988	0.334268501	0.161264166	0.497178354	0.081353758	0.814063003	0.062615499	0.118857936	0.885119886	0.000445347	0.079879481	0.483002788	1.41486167	1.538245364	0.557965618	0.528938796	1.273421745	9.213896554	1.438771489	0.787964103	0.094612713	0.819183662	1.52402223	0.478168711	0.769534903	0.562386504	0.860852649
XP165.5288.X4	Tumor	0.171378673	0.185866396	1.364650615	0.695712693	1.300630315	3.027590189	0.505876444	0.451114324	1.202557057	1.572172752	0.035207574	0.127307505	1.352430996	0.23827577	0.717024752	2.903557205	6.680780426	1.05422129	1.945692361	2.252750272	1.27159628	0.461746227	1.503299987	0.367540001	0.418088392	1.832939839	0.97133326	0.750572975	0.076550073	0.441988934	0.170513603	0.546876896	0.169721061	1.433256282	4.123572148	0.918972532	0.756804866	0.53084573	8.017269024	1.168326274	1.437653962	0.133906474	0.619797236	0.889804744	0.403559883	0.965130713	0.867274354	1.286591302
XP165.5290.X1	Tumor	0.142545033	0.710566492	1.36839412	0.45295198	3.631862122	7.453046856	1.002586724	0.298347014	0.840725511	0.536411097	0.59873072	0.043685346	0.886410558	0.583699691	1.368916388	0.978241008	4.456720172	0.021743926	2.957337916	0.327323149	1.650878914	0.913773623	0.356005968	0.081481465	0.841187452	0.07038924	0.734556796	0.068826132	0.734129136	1.653939916	0.148533101	0.066988578	0.560467202	1.367264183	0.903930519	1.459055328	0.957745178	0.696391737	2.872714714	0.721240187	0.054989166	0.075034592	0.832427478	2.238414395	0.832800772	0.639490077	0.383082461	0.308990563
XP165.5290.X2	Tumor	0.171703533	0.996293233	1.208190496	0.516578118	3.713372209	4.663365837	0.256162532	0.263418281	1.231645321	0.477987949	0.385936574	0.106367298	0.979343011	0.435250169	0.388938622	0.965445713	5.395101634	1.159933452	3.425410675	0.27151813	1.620541704	1.134330174	0.571428522	0.157289956	0.858894281	0.062148477	0.584660257	0.060768369	1.309299077	2.229395151	0.069674685	0.09026734	1.215355709	2.160845684	1.121712727	0.715267997	0.996812653	0.784820358	3.042210585	0.424581583	0.048551354	0.141108583	0.634022761	2.281597469	1.505472013	0.567005415	0.273206202	0.45017095
XP165.5291.X1	Tumor	0.262473165	0.117393316	1.531095249	0.324808357	1.036781891	3.764485431	1.339849777	0.506136142	2.277486052	1.261311849	0.423976554	0.00771438	0.786611683	0.228465626	0.576399471	1.55239904	6.637219211	0.173070336	1.669915543	3.9620732	1.571280105	0.394735489	0.594896571	0.232612171	0.116265383	1.775316269	1.120486363	0.651261502	0.066213823	0.407046814	0.16156916	0.585477308	0.097580757	0.881818001	1.060249943	0.857818645	0.750008207	0.395018173	3.223822981	1.319342879	0.779250969	0.189083528	0.82106593	0.806777676	0.608604739	0.982427584	0.831146686	0.531533626
XP165.5291.X2	Tumor	0.243878903	0.206402473	1.20637282	0.797164309	1.393439922	4.198893344	0.632372014	0.398792228	1.350255476	1.163947471	0.050005567	0.091425882	1.404905068	0.262085383	0.816250215	0.829746384	8.701718533	0.018131145	3.356698639	0.244178505	0.973910439	0.382802891	0.258340596	0.219490166	0.474935404	0.071777866	0.906502318	0.055245228	0.696261235	0.821490455	0.47905908	0.191652205	0.117762641	1.314921961	1.784610962	0.392161149	0.444661863	1.197151885	16.35037591	1.044545303	0.531904214	0.122841611	0.844259799	1.013666254	0.724388268	0.761978733	0.416256368	0.200889224
XP165.5291.X3	Tumor	0.265880578	0.336821101	1.428293994	1.155148412	0.741091868	3.836855896	0.762995515	0.472152998	1.021451844	1.4971721	0.108139143	0.007196418	1.59102706	0.231442068	1.989927934	1.084879079	6.827758585	1.89788312	2.713011526	0.888716889	0.997392031	0.412488291	0.737945793	0.259867592	0.467214805	1.578891401	0.820552609	0.065407995	1.127449758	1.009703402	0.388223764	0.317419416	0.411677115	1.522717464	3.119419938	0.596357426	0.598813801	0.777185032	23.89194009	3.31867384	0.598648761	0.125656338	0.929110692	1.185159554	0.661336075	0.853697406	0.559922069	1.495583366
XP169.5021.X1	Tumor	0.245145392	0.395522482	1.733115615	1.859792067	8.777839996	1.848058667	2.715406549	0.558635176	1.304154318	1.059611232	0.625272073	0.49232524	2.01910495	1.208270635	1.024389859	2.670914375	1.309890066	0.827721217	2.802094275	0.691752615	1.461715317	0.699452634	1.734080935	1.082049798	0.69449935	1.621412448	0.381232057	0.829608683	1.131443609	0.761247793	1.228761078	3.342835117	0.349267266	2.032922055	1.115621365	4.751834227	0.22886337	2.259974552	10.18287781	2.277989567	1.232683177	0.707235932	2.120303931	1.554487474	2.353785236	1.703115503	0.500081247	0.781829851
XP169.5021.X2	Tumor	0.164697031	0.299565039	2.11731658	1.638977626	13.27813668	2.07875738	2.723046326	0.682474677	0.706069504	0.912495435	0.660420969	0.240550485	1.777790161	2.023485475	1.111468974	2.680832869	0.4714687	0.426992134	1.978048719	0.351740977	1.271576998	0.839873926	0.74044289	0.369567802	0.637958368	2.816876732	0.413979336	0.856711025	1.395123328	0.59180732	0.359030483	0.37658972	0.314136086	1.261787632	0.550936199	6.428256079	0.189360715	1.597639839	3.414013371	2.815966665	1.956076566	0.412537728	0.922310338	1.304175158	2.448062958	1.891556448	0.581922479	0.382629948
XP169.5022.X1	Tumor	0.158840172	0.226884907	1.7162808	2.317480932	5.495096283	2.303166027	2.989599631	0.553208809	0.759231877	0.897531215	2.689308493	0.257130663	1.965012153	1.151700033	1.470719623	2.909165737	0.486655984	0.975372567	1.64681744	0.426020589	1.172882901	0.730276414	1.422743043	0.519682122	0.765660123	1.297199117	0.448189865	0.058028108	1.034409875	0.982004502	0.246389193	0.343746612	0.245053368	1.246284707	0.726193584	4.986168993	0.153464397	1.954768028	4.13439982	8.625080513	1.603134848	0.500376661	0.68739669	1.392693665	3.135183725	2.117110364	0.805284494	0.451335996
XP169.5022.X2	Tumor	0.199762059	0.377611584	1.475845713	2.879891737	10.27322965	2.510492892	3.181632328	0.475709365	0.741980382	0.596639741	2.82346624	0.114076396	1.888516859	1.232228075	0.93323491	1.96164794	0.498675666	0.60832885	1.630249701	0.265919353	0.996875672	0.392963534	0.883155856	0.433600844	0.65969763	2.259204419	0.485316629	0.441320047	1.476924009	1.061231663	0.154146367	0.588399105	0.375965908	0.885844004	0.511470962	4.621779004	0.171893667	2.416299426	3.671856728	2.971072357	0.576829007	0.669348014	0.730423968	1.481451071	1.635693718	1.95241399	0.664277257	0.50540281
XP169.5022.X3	Tumor	0.171720481	0.434230776	1.747927284	1.38181259	10.26739947	2.051235126	3.535841071	0.563409421	0.67811862	0.809185956	0.935747697	0.195461691	2.217187686	1.392028827	1.364180953	2.620331194	0.690209887	0.334232808	2.225852492	0.313345758	1.197730173	0.640970969	0.810618926	0.668954393	0.695234446	1.886517992	0.515440452	0.059098088	0.902300326	1.894037561	0.359129493	0.30053079	0.484430947	0.8321835	0.542922437	6.761626825	0.260263396	2.23184117	4.8439841	3.703698258	0.031280452	0.652572046	0.627589336	1.411563781	2.712955697	2.104632992	0.733494576	0.285343085
XP169.5022.X4	Tumor	0.271626779	0.597263333	1.819685695	1.188839095	3.409777011	1.662573145	2.161896132	0.58653931	1.298409106	1.042343621	1.518712085	0.475586859	1.603762234	0.480316379	0.917926669	3.324442298	3.003991983	1.622322595	1.884790163	1.527166845	1.621643043	0.703905638	2.219168029	1.738420123	0.300509549	1.966806384	0.554063437	1.197631846	1.396142505	1.738428338	1.314180338	1.808034583	0.713187017	2.986323559	1.544055019	6.000802069	0.193621126	2.019756075	6.297331743	2.818750316	0.601753256	0.413927584	3.477448218	1.255288992	2.585444481	1.727970377	0.656699812	1.158829405
XP237.NET1.X1	Tumor	0.988360066	1.472716858	1.668006127	1.441828638	1.051545818	0.41986652	2.638201637	1.625346557	0.770330033	0.846201798	3.618103232	0.119945902	0.842512029	0.458650475	2.100928603	1.384875455	1.529636675	1.397309443	0.652158193	5.588172774	0.498873834	1.009782912	0.483773213	0.211637265	1.005739052	1.00533234	0.2368961	0.198854397	2.508869745	2.132019818	0.43997285	0.463624608	1.446982384	4.783493415	0.560498806	7.643978538	0.160089267	0.053199453	0.049376426	1.008509158	0.166738438	0.644613343	0.48599907	0.966447821	0.541116636	0.616454879	0.561891922	1.995081518
XP237.NET1.X2	Tumor	0.99544783	1.344786775	1.470215442	5.009350529	1.363602847	0.403648421	2.166808223	2.917505734	1.046399741	0.846738171	3.973424949	0.30221466	0.819497054	0.515370876	1.767073221	1.085885182	1.308723395	0.027541733	0.668923341	1.95931387	0.456953353	0.696637693	0.42964469	0.157931877	0.958933631	1.05717595	0.249639847	0.189769988	2.71550971	1.127672823	0.867675816	0.264024244	1.254583039	5.184134597	0.888733899	9.805317315	0.30839142	0.210361359	0.492569498	0.856702605	0.133588451	0.67121394	0.48771869	0.959691888	0.583090469	0.619537886	0.418915852	2.093796869
XP237.NET1.X3	Tumor	1.183450765	1.358014642	2.342377015	1.813100311	2.318601029	0.537132376	2.644053621	2.553715419	1.527483553	0.844637642	3.075968578	0.125849015	1.217053345	0.483198917	1.811096867	0.911068406	1.640078147	3.191738405	0.885888214	4.515163757	0.457094354	0.635876678	0.444878024	0.25860953	0.959219047	0.975247005	0.250870265	0.235022676	3.04091332	2.616198668	0.375690347	0.938545914	1.31325169	4.082517353	0.804014823	8.802691362	0.173847336	0.040897596	0.274862388	0.764373347	0.073815393	0.733195043	1.332978146	1.023659121	0.588086641	0.559146166	0.529820194	1.504443345
XP237.NET2.X1	Tumor	0.764227151	1.267198051	1.599194236	1.033852995	1.070869517	0.428358389	2.097914531	2.001413928	1.189372629	0.827904176	3.30904537	0.335356009	1.54113061	0.404071868	2.369304061	1.47895765	1.156583596	0.03074417	0.824634781	8.35915977	0.619630932	0.56043193	0.542065924	0.432984767	0.86246709	0.805804585	0.225245302	0.276658512	2.224269174	1.270290326	0.68785838	1.623479116	1.099107617	6.529669147	1.086107761	8.917647967	0.162005139	0.031210081	0.39246082	1.147415729	0.008618198	0.719233439	0.859219211	1.036869825	0.523246508	0.421590824	0.377532932	0.716282242
XP237.NET2.X2	Tumor	0.775117856	0.664871976	2.500024095	2.658679426	3.043434835	0.472846272	1.480000655	2.663963789	1.182352483	0.866194234	3.208338009	0.237884537	1.264637145	0.458103056	1.386512771	1.979725913	0.655689824	2.594761113	1.386940437	9.418840414	0.484314014	0.38851127	0.611678825	0.291045725	1.025090048	1.432722369	0.288102456	0.17302521	3.115034287	1.502922801	0.121287494	0.997079108	0.663524122	3.081974712	0.409057131	7.664658122	0.122313614	0.028708269	0.054581112	0.705081655	0.627871408	1.292148096	0.783134382	0.726802603	0.771099655	0.540058929	0.575262834	1.148582269
XP237.NET3.X1	Tumor	1.134483112	1.199330376	1.600423799	1.842945492	1.705211553	0.466832928	2.287321658	1.796952103	1.518866376	0.903152659	4.277116422	0.131536487	0.743319398	0.554195156	0.629880634	1.573430986	1.491089283	8.315804443	0.851007445	2.207361422	0.477410446	0.593613942	0.426864755	0.143372136	1.07861316	1.227737856	0.275501543	0.210115855	1.15371035	1.747018155	0.480334993	0.464980331	1.144180245	3.304910408	1.38405247	10.22233942	0.262166303	0.298169248	0.210045049	0.974114268	0.008886075	0.816515197	0.398009229	0.923841545	0.668553467	0.580583278	0.589712285	0.590566809
XP237.NET3.X2	Tumor	1.090612011	1.205352676	0.849334588	1.421231443	1.189824575	0.501624291	2.102955136	1.377293839	1.591480524	0.96973588	4.278376408	0.149007281	0.768623592	0.516898456	0.892102299	1.150650057	1.192261825	2.37614768	0.929519325	2.833120717	0.418764138	0.559227139	0.568905388	0.187453451	1.040607809	0.924145005	0.255590679	0.091155967	2.897784748	2.420988889	0.227416583	0.226271747	1.023423713	3.602358907	1.169242805	10.29245773	0.273611251	0.404077049	0.503864931	1.156342162	0.009032147	0.896987679	0.540354974	0.9852101	0.586336879	0.655129544	0.598694565	1.165689798
XP237.NET3.X3	Tumor	0.884982596	1.168193885	2.280859159	1.281387103	1.26943668	0.315055046	1.841922595	3.357375374	1.359404062	1.246196962	1.759007954	0.06932359	1.580569989	0.459682802	1.992983308	1.389645316	1.772354398	0.036127397	1.131813918	11.68500967	0.619870141	0.436643325	1.056227004	0.667992248	1.111177296	1.375147613	0.296176021	0.230529306	1.552535295	1.585728553	0.42821225	1.332976532	1.112040893	2.732669634	1.236551759	4.835687362	0.031315091	0.048254007	0.345091641	1.363858021	0.094960961	1.112437153	1.354217981	0.737609931	0.705791162	0.643438305	0.807733085	2.901935318
XP258.4406.X1	Tumor	0.685761052	0.581297001	0.486208282	0.916678644	1.098947391	0.987011019	0.838772279	0.351681878	0.6697349	0.589547831	0.909261598	0.27061264	0.417978452	1.67586693	1.012766292	1.213605529	0.279070981	0.509802589	0.642282372	1.257389681	1.043380179	0.759155976	1.418578175	2.29181543	1.176881879	0.079974653	1.161314974	0.74921087	1.243412153	1.057998363	0.20237173	0.32584928	0.617027876	0.661820663	0.715457954	0.654001335	1.021889343	0.906866186	1.662876123	0.13948678	0.685000012	2.008647533	0.586233215	0.666787293	1.178039252	0.948178631	1.042481908	0.450725656
XP258.4406.X2	Tumor	0.659142811	0.434051352	0.556901711	1.070981373	0.586721466	1.139720362	0.55307029	1.581118735	0.806349385	0.969847805	0.614993318	0.194843885	0.679766	1.418594774	1.117484707	1.461556192	0.493878302	0.006874592	1.425485521	0.520030677	1.165337766	0.94959206	0.912465353	1.817967442	1.145895603	0.135372066	1.189615699	0.707241814	0.961784554	0.878213549	0.660617701	0.136554556	0.408392395	0.809752847	0.747584404	0.719236783	0.983782385	1.059843667	1.544614678	0.225348887	1.335703168	4.077759614	0.578695598	0.646306774	1.450692428	0.886749572	0.943990757	1.134590406
XP258.4406.X3	Tumor	0.764249439	0.886496331	0.266633736	1.783079272	0.739287304	0.669676011	0.372875585	2.011374819	0.611545283	1.031786146	1.232310589	0.167945142	0.606209556	0.929167819	0.618318817	1.008018784	0.486725929	0.32500194	1.701142948	0.189958692	1.135223671	0.784138079	1.01912799	1.041025183	1.245867336	0.262245332	1.024078945	0.827760138	0.691558491	0.751559834	0.815366322	1.58148475	0.926674106	0.774383687	0.668431166	0.614779303	1.072018728	2.454980588	3.049336383	0.295590588	1.013855072	4.337241473	0.530304681	0.749364163	0.8096952	0.868649788	1.035650769	0.728791014
XP258.4406.X4	Tumor	0.779986229	0.585421665	0.358534712	0.754373338	1.0721883	0.822670707	0.348207606	0.180115553	0.360908625	0.835386147	1.043245457	0.237691103	0.536002055	1.131351984	0.703176214	1.178013979	0.410009662	0.358407342	1.294544128	0.558049968	1.097753121	0.658120638	0.729072734	1.011797688	1.332229262	0.289427745	1.228513705	1.026684681	0.704602035	0.73679072	0.414688373	0.370389855	0.64025152	0.46508368	0.358166978	0.660141728	0.91463289	1.099142045	0.716957003	0.179500007	0.830040585	4.306856717	0.5995548	0.648933936	1.756302003	1.117685981	1.201138125	0.504171573
XP258.4408.X1	Tumor	0.577476144	0.885667058	0.628786677	0.499570894	1.132740368	1.126967065	2.126261726	2.584965046	0.537532903	0.901705754	1.822875565	0.106769519	0.461627806	2.488682139	0.374164864	0.615917375	0.464292704	0.005467679	0.890384888	0.619982246	0.888660712	0.668174235	1.986368577	1.741597092	1.167447696	0.154754575	1.036302151	0.787502388	0.918364746	0.905006691	0.142902071	0.775925113	0.814840937	0.789346128	0.36925863	0.45275661	1.040989289	3.142097815	4.997088822	0.091815197	1.699814798	4.124740011	0.820865474	0.859765462	1.11502821	0.871152202	0.907963524	1.779771527
XP258.4408.X2	Tumor	0.644164004	0.133662896	1.398674447	0.806591513	0.920986988	0.873788486	0.80074801	1.502983097	0.394786713	0.737949401	0.55138499	0.172789808	0.561055519	1.568921574	0.983886956	2.541340794	0.58179399	0.006917921	0.957102291	1.789095914	0.741412373	0.520375734	1.549104748	3.076289381	1.371937001	0.260477654	1.153083462	0.413734462	0.939432725	0.653209763	0.519673013	0.602525266	0.102742815	0.474182251	0.282867063	0.81491737	0.727596363	0.636245516	4.969416011	0.212397988	1.395145649	4.841137956	0.871109405	0.63857298	1.055278056	0.878129448	0.901960318	0.598806066
XP258.4408.X3	Tumor	0.772115322	0.767941799	0.892909758	1.313744301	0.871800803	0.779479768	0.484589184	2.674468866	0.592313551	1.17699169	0.832112807	0.134660415	0.779298062	0.650031608	0.386481076	7.887385976	1.268975206	0.593226766	1.168221037	1.041835773	0.952961719	0.599589885	0.875501163	1.650402659	1.229107258	1.095602567	0.933530622	0.778647986	0.489747113	0.5143937	0.714960736	3.123653991	0.778601991	1.384041711	0.544611571	0.60865444	0.751306453	0.806778183	1.35151225	1.096460998	0.641253252	2.898218973	1.2447328	0.754154013	1.311456044	1.217642627	0.928928913	1.580847433
XP258.4408.X4	Tumor	0.684513694	0.449185523	0.835003307	1.0394305	1.059535573	0.797339487	1.043738699	1.347463887	0.385821849	0.784768651	1.282588458	0.135599119	0.470051721	1.512300595	0.608185799	0.938108944	0.321919822	0.291446905	0.703674217	0.532381354	0.762532643	0.66834045	1.598449978	2.6305208	1.240445965	0.287728563	1.020786557	0.769401365	1.463821492	0.838611238	0.23908922	0.768402731	0.4576968	0.575145475	0.389434967	1.053978394	0.790105527	1.634471221	2.345422523	0.268010386	1.848277037	4.156929958	0.60035319	0.716303283	1.128738222	0.865300366	0.821712812	0.590954282
XP258.4410.X1	Tumor	0.731614201	1.44727797	0.535295935	0.870206041	0.633030336	1.179229717	1.368678854	1.033402981	0.934057181	1.173582824	0.506152313	0.661574626	0.693101446	1.329916646	0.955145766	0.626849284	0.920693409	0.85162231	1.257846689	0.249270226	1.007038675	0.662427476	1.957273918	5.401755192	0.871906273	0.253205632	1.102931235	0.864444602	0.970405396	0.929208708	0.391823168	2.702612895	1.490739312	0.997058901	0.941246374	0.289057114	1.003036908	2.581443454	21.47197728	0.229189287	0.973568346	0.973131761	1.162945779	0.853007239	0.905496099	0.895401198	1.059662766	1.06891637
XP258.4410.X2	Tumor	0.630677199	1.337012103	0.801307293	0.940439921	0.673871678	1.249103547	1.461437687	0.584076317	0.504290813	0.658444765	0.834628637	0.42165591	0.799782347	1.312549661	1.177025284	0.52040598	0.595725729	1.161059972	1.286834751	0.314269279	1.084819327	1.011192954	0.934276422	1.514734158	0.846237025	0.103090352	1.18737362	0.532747869	1.220321188	1.099278393	0.247990802	0.624841614	1.439572391	0.641301388	0.509717055	0.465341522	1.200338482	1.735937128	5.127942563	0.138611503	0.941661769	1.395030419	0.66369614	0.793074767	1.22900674	0.814562543	0.830355606	0.4682867
XP258.4410.X3	Tumor	0.697250551	2.073950524	0.291070012	1.255665288	0.796376627	1.46213538	1.630568257	0.695639305	0.481248168	0.835976763	1.445119315	0.604234273	0.488973284	1.545166317	0.62497491	0.509712465	0.292051468	1.07960075	1.150199026	0.195645585	1.029455706	0.681161044	0.950780566	1.420802641	1.005682968	0.124119889	1.094336837	0.616167808	1.229124848	1.68412065	0.241427892	0.826431754	2.008970764	0.709510714	0.419526774	0.359395297	0.947549452	3.43729909	5.400172133	0.20634358	1.247356586	1.377183867	0.958361866	0.976088344	0.880293676	0.792011325	0.994453629	0.467393323
XP258.4410.X4	Tumor	0.691068736	1.801754739	0.724055013	0.981253556	0.311910125	1.200313534	1.7515582	0.610352006	0.607566588	0.972428423	0.667750175	1.029510825	0.7315997	1.515037454	1.027386475	0.634072003	0.611199469	1.011140241	0.822307413	0.422833728	1.099206218	0.822891048	1.077470654	1.341944492	0.799342763	0.094779668	1.250683428	0.544031673	0.799587383	1.050324193	0.6807479	0.661741184	1.83116363	0.617489887	0.602908386	0.413155158	1.071474956	1.738276206	7.664146038	0.129527252	1.055966673	1.47384377	0.851299713	0.765677159	1.128250069	0.94379629	1.200391971	0.896063851
XP258.NET1.X1	Tumor	0.971083176	1.695762862	0.405392395	0.844735018	0.502971631	1.755605914	0.642640069	0.632438514	0.628329454	0.981093836	0.376477164	1.167335884	0.696421385	0.991443926	0.595945005	0.655247678	0.690312712	1.284117919	2.367312091	0.112968081	1.241125584	1.031065246	0.840635003	0.326529519	0.706230892	0.261229173	1.300142463	0.887821925	0.730131187	1.255176771	1.01694106	0.14490119	1.662443645	0.886147092	0.545962444	0.606595993	1.230462316	0.810419278	4.880148271	0.411347072	0.772018611	0.94979582	0.716456913	0.680620942	0.742323831	0.976731287	0.664902769	0.792586841
XP258.NET1.X2	Tumor	1.145996694	1.571242906	0.220321	0.895029743	0.677309739	1.363217749	0.361788595	0.423731786	0.430824961	0.889797764	1.111018718	1.083042661	0.612781806	0.849635879	0.333658683	0.835894055	0.439470381	0.915728686	2.702112089	0.081337558	1.144101527	0.91991671	0.679542175	0.210668037	1.216296716	0.177724746	1.193731098	0.855948097	0.626194785	1.085577162	0.878337973	0.145553882	1.592404192	0.542453324	0.453678158	0.589954099	1.102061334	2.885818915	5.123134104	0.423649139	0.598189779	0.605508394	0.601463416	1.059945006	0.452066123	0.982896709	0.816595128	0.415689591
XP258.NET1.X3	Tumor	1.012838896	1.933735114	0.163004196	1.060076321	0.496109226	1.549409399	0.559923636	1.061901226	0.599032673	1.051637271	0.913972689	2.178074363	0.614232253	0.942018229	0.459510276	0.603504314	0.492292793	1.033006016	2.798536104	0.057569355	1.121107092	0.872367558	0.985336382	0.271821119	0.946163167	0.210970721	1.114664397	0.95314453	0.657228749	1.407798937	1.312889508	0.397310964	2.116688185	0.885398823	0.699238905	0.458463303	0.914242016	3.022882643	8.929851527	0.879797666	0.805624511	0.672021134	0.721928086	0.764113743	0.547576322	0.840306443	0.687987511	1.019508287
XP258.NET1.X4	Tumor	0.830552962	1.915069221	0.275599961	0.958416443	0.563728613	1.65819279	0.503041495	0.881564464	0.593166225	0.895538031	0.619317844	1.199190054	0.725122892	0.938172286	1.049029758	0.740021395	0.641383752	1.077516582	3.164373408	0.071949475	1.23112708	0.836532593	0.723158362	0.251671025	1.066177034	0.308827629	1.235670223	0.893545004	0.427313503	1.183338767	1.112480998	0.188312109	1.943158088	0.666201604	0.587997115	0.44805424	1.069890373	1.645317372	2.831388808	0.491286285	0.546147233	0.688542995	0.704992448	0.821700556	0.540274241	0.768439854	0.589536083	0.605881779
XP258.NET2.X1	Tumor	1.019604106	0.503739605	0.279357577	0.636111718	0.948378474	0.815731906	0.746890731	1.062461063	0.446818243	1.118214604	0.778250041	0.817180589	0.680294026	1.176544898	0.561443283	0.910415596	0.661947517	0.588680245	1.187770996	0.235484787	1.163096914	0.977645353	0.978805904	1.209352131	0.878256164	0.319444209	1.382524445	0.75404447	1.02077067	1.185510533	0.617186787	0.347883631	0.509239989	0.373331262	0.540057748	0.455128664	1.067193174	1.162447378	1.314799671	0.233503022	1.262440572	3.069730603	0.599603671	0.755249073	1.178608661	1.1733057	1.119027869	0.672744104
XP258.NET2.X2	Tumor	0.916292473	0.746525925	0.329375871	0.738108069	0.968665173	0.567589997	0.717361747	1.667387618	1.28877069	0.68084071	1.514304562	0.599281401	0.43764905	1.118340071	0.85452222	0.668961558	0.424684829	0.661144283	1.271531077	0.373077143	1.283994533	1.256100832	1.344890564	1.542558444	1.195398071	0.349594796	1.13529303	0.982576613	0.891473653	0.580277562	0.55376078	0.679727657	0.834573336	0.624399499	0.533400396	0.493849787	0.95697632	1.485967175	0.643617789	0.182031948	1.277372719	4.469779838	0.468450202	0.941257674	1.117124577	1.039611065	1.045023841	0.526483749
XP258.NET2.X3	Tumor	0.88927604	0.4598919	0.280032947	0.551368557	0.685937387	0.871267751	0.763054598	1.749118274	0.556646336	0.801758308	1.04876246	0.245191731	0.583612758	1.440193608	1.141219787	0.644779734	0.547378913	2.342185802	0.694551575	0.32340295	1.258858203	0.960927039	1.209675656	2.612604203	0.92359569	0.148651097	1.240759239	1.181396384	1.51470959	0.615796728	0.457191146	0.409809126	0.479250872	0.41619219	0.399917717	0.421557266	0.994749447	1.568432406	1.640889585	0.08305829	1.785207429	3.554374544	0.379372223	0.840640005	1.095968358	1.026413353	0.847261143	1.930371471
XP258.NET2.X4	Tumor	1.090033356	0.159623559	1.061386336	0.581668194	0.944853637	0.682360613	0.316475567	0.215565991	0.587948801	0.376302115	0.149452703	0.429864289	0.327760188	0.857554196	0.689526033	0.936548541	0.64673213	0.206615295	0.845955926	2.047168457	0.998488542	1.123475848	0.79877529	1.46074686	1.384901249	0.316314546	1.212144355	0.786539848	0.773061865	0.371662083	0.208763108	0.197966302	0.159585558	0.425887001	0.442352047	0.628897219	1.079611831	0.290383903	1.11010437	0.30922185	0.827014263	2.491320479	0.429545652	0.847508652	1.306075442	0.798664192	0.950035867	0.299538247
XP26.5351.X1	Tumor	0.289322202	0.972935058	1.117199861	0.426567734	1.444662979	2.644599586	0.580902153	0.068032723	1.446273128	0.389338481	2.441589271	0.633927391	0.148515485	0.611641194	1.165346658	0.604303408	1.051188322	0.350453432	0.767006641	5.564988172	1.699211825	0.967399227	0.227200757	0.153863552	1.59521636	0.866678438	0.395473578	0.39710771	0.549836433	2.186822074	0.843041787	0.006108626	1.115023797	1.437997152	0.979969841	1.620630987	0.363213219	0.193242194	0.04100327	1.610564163	2.073253466	0.109111239	0.238937272	1.267166092	0.895070234	0.562400782	0.603803083	0.555594269
XP26.5351.X2	Tumor	0.245990128	0.647107798	1.110931007	0.438186119	1.618876124	2.164488447	0.490675036	0.067650976	1.003931357	0.543042581	2.729372989	0.728787508	0.243797189	0.462851674	1.545678998	0.558963708	1.665270295	0.325204226	1.007459842	6.774640101	1.473991296	0.87210375	0.279919518	0.053835748	2.360362003	1.628518491	0.483631189	0.572636938	0.303748421	1.586497249	0.795586813	0.112868272	0.570715258	0.952826044	1.089477778	2.100164352	0.350578107	0.194371433	0.040773192	1.732463334	2.896234966	0.07475415	0.373956655	1.092326628	0.827994678	0.64061847	0.780758892	0.578723513
XP26.5351.X3	Tumor	0.247803141	0.488408872	1.203806766	0.284552469	0.842734113	1.79247283	0.140538256	0.486245016	1.448035822	0.635543724	2.639302748	0.452569209	0.306528307	0.453726534	0.718020658	0.636514894	1.898664486	0.246857877	1.055291142	7.472745239	1.644576863	1.096276671	0.660873747	0.274364186	2.516596942	0.628268594	0.538963993	0.406090751	0.182869821	0.83008035	1.457133205	0.105137266	0.619216507	1.48619834	1.298534011	1.736576726	0.321880104	0.270085371	0.289959353	2.528208363	2.52882121	0.106383236	0.26207188	1.003543608	0.790724423	0.744311724	0.441326306	3.0719103
XP26.5351.X4	Tumor	0.304841793	0.9989184	1.160860244	0.256383283	0.775801547	1.163995161	0.122777451	0.781963294	0.870166745	0.848027968	0.435201213	0.846151309	0.439912883	0.315735311	0.716481855	0.71276121	1.26004754	0.523588561	0.904003537	7.05690226	1.615995189	0.847121761	0.640433014	0.276289137	2.728727917	1.000949955	0.829237665	0.514155609	0.406650654	1.364746073	1.920567937	0.190968372	0.909342779	1.295802883	1.447140368	1.004538944	0.573783546	0.349958476	0.668375283	1.583788748	1.684858088	0.101673425	0.383915124	0.945953273	0.46673468	0.678569287	0.54479652	1.009143832
XP26.5352.X1	Tumor	0.679021921	0.477720581	1.527374508	0.926561053	1.495005709	1.593205761	0.510687815	0.905285188	1.60731264	1.505789483	0.593386575	0.588411018	1.137345079	0.423755158	1.079045816	2.004961485	1.55260738	1.320412648	1.884824078	2.266003429	1.949157874	0.635707362	1.539435668	2.688465321	0.98069345	0.148802058	0.445314029	0.694697688	1.276083027	0.99625563	2.438136036	2.069051085	0.41099741	3.236242392	1.804344127	2.033097094	0.285387057	1.126211399	9.14268858	3.180614099	3.831993147	0.361223191	3.552965862	1.56784352	0.758407606	0.716244094	1.217089498	1.769250937
XP26.5352.X2	Tumor	0.398966721	0.897811972	1.858984163	0.763219429	3.604937867	1.107131533	0.648203242	0.113204233	0.513735579	0.941349808	0.428589561	0.751878626	0.322753511	0.866700154	1.709958557	2.760797889	0.516801387	0.686668708	0.655052578	5.861873173	1.838266823	0.694393318	0.246528624	0.324810581	1.662397357	0.181108607	0.46593566	1.550458068	0.972522187	0.831681199	0.566386155	0.261551505	1.173600971	0.620833242	0.589886348	2.086846822	0.211739931	0.331163193	0.068228105	0.474191944	2.219613712	0.558724455	0.857665289	1.162248669	0.626776831	1.426995995	1.882604153	0.306614051
XP26.5352.X3	Tumor	0.838907256	0.468817031	1.155738643	0.640918817	0.694284708	1.351250676	0.458524793	0.965316386	0.948574899	2.0741828	0.695041672	0.213459707	0.359325578	0.256919943	2.051905215	2.835113803	0.325647776	0.273096008	1.217530301	14.82132659	1.8175512	0.568508975	0.174721515	0.152779577	1.244911851	1.943322688	1.235903513	0.279184975	0.606274459	0.613298505	0.238067094	0.26002557	0.559605028	1.003840226	0.739218372	4.78197964	1.090113314	0.269701963	1.14455403	2.167013869	0.938894947	0.357228747	0.268834711	1.001753853	1.234853029	0.907891922	1.16543759	0.482476969
XP283.5295.X1	Tumor	0.294443989	0.41180282	1.361577037	0.382611265	0.520107436	1.283942328	13.15221658	0.450098287	1.44931891	1.179826565	0.001295207	0.127439264	0.935787516	0.509325733	0.589338186	0.904713886	1.995935816	1.493689844	1.875931812	3.611355311	1.175886452	0.426917154	0.856236999	0.297908455	1.211608756	0.931924658	0.616539415	0.062352726	3.491568384	0.839669984	0.057760156	2.937579757	0.435118744	6.285984934	4.485089397	0.4934251	0.649295003	0.344661528	10.20357643	1.248138608	0.038120879	0.183683474	1.088101291	1.920558406	0.489871029	0.503358842	0.535437713	0.744816104
XP283.5297.X1	Tumor	0.361903287	0.203970963	1.519653688	0.295949382	1.051863	1.476568825	3.534835692	2.889214386	1.630810669	1.638178896	0.234284476	0.508347796	1.384088405	0.503133887	1.39758878	1.742313822	1.920231015	3.131358182	3.149804259	1.130424824	1.286563429	0.393666523	0.706835813	0.142140757	0.61114439	0.759897408	0.728067176	0.55420391	2.168977974	0.009176288	0.555330675	2.498797732	0.194262817	7.599480593	2.082870928	0.739719937	0.752134355	0.926225481	6.062462672	0.533941647	0.042546645	0.122541053	2.866609224	1.725100306	0.513101502	0.586354941	0.523337466	1.229331133
XP283.5297.X2	Tumor	0.400215127	0.11927538	1.493762702	0.479006954	0.513231708	1.343615369	3.318119335	3.69234495	1.971393191	1.626742103	0.047777473	0.364000999	1.537370402	0.425568557	1.035074248	1.424580029	2.39724319	1.738308742	3.067427311	3.862767987	1.307228564	0.807191735	1.791149648	0.917518724	0.338762414	1.015324085	0.363197028	0.817162423	2.4451117	1.847272147	0.78881422	4.231022796	0.140580154	9.82987018	7.101256712	0.757779143	0.23962884	0.493258673	7.966365921	0.870080477	0.303478098	0.139152689	1.506747864	1.901331931	0.502761827	0.545288685	0.575184064	4.943264275
XP283.NET.X1	Tumor	0.342803571	0.131985752	1.48631786	1.57558759	1.037708992	2.017670433	3.664230145	3.477309749	2.051339334	1.4917699	0.129161152	0.970554084	1.812685441	0.476189096	1.346438189	1.114848597	1.78443952	0.76160733	3.29581098	2.977066837	1.284047177	0.954218526	0.823503128	0.687880954	0.983322928	0.938907573	0.553470699	0.277976037	0.912790842	0.327945023	0.056697015	1.538091633	0.162354717	7.096980696	2.789472897	0.394904263	0.313369454	0.587742709	9.079793869	1.881800153	0.041613322	0.149711651	2.38033302	2.053212736	0.635146255	0.561175763	0.490563833	0.371850578
XP296.4826.X1	Tumor	0.349417415	0.003842634	1.330530861	2.267682019	1.996308255	1.319133706	1.318707098	1.627090969	1.122191397	0.818613669	1.718801262	0.298681344	1.499368173	0.960705245	1.576501301	1.310008991	3.209748061	1.192987	2.520048756	1.818654068	1.599457684	0.962127588	1.058368855	0.830256217	1.223812499	8.167103876	0.845101233	0.257740588	0.489814009	0.948018962	0.742444321	0.351976439	0.042512108	0.393696596	1.329823555	1.107203553	0.760139	0.402840579	0.099114122	3.075090262	1.137306556	0.989934888	0.799931705	0.679440709	1.317496923	1.398084769	0.841043372	0.544777697
XP296.4826.X2	Tumor	0.326596369	0.980998937	0.406495923	1.820080079	2.178698396	1.397509833	1.191333764	0.981765229	1.090801272	0.948292213	3.205000519	0.263064118	1.48072751	1.005297261	1.395828953	1.155608907	3.775384194	0.380069039	1.744891419	0.794081319	2.252561133	1.049711745	0.909379181	1.00679722	0.857209409	4.598994483	0.911875486	0.277154469	0.393950721	1.780193577	0.322489091	0.246110703	0.75660527	0.626407731	1.062720683	0.630319246	0.890267339	0.828988881	0.071198104	4.932340994	1.397372461	0.758470351	0.618474535	1.302641362	0.972742994	1.240471982	1.118642083	0.409021756
XP296.4826.X3	Tumor	0.286360768	1.53137132	0.307605288	1.531434035	1.030241612	1.622496315	0.649071624	1.142349621	1.920485939	0.921463344	3.167818251	0.151619262	1.737137215	0.617084959	0.80293949	1.064203202	2.657838471	0.314395717	1.940852041	0.858782554	1.939688338	1.10275104	1.38221131	0.763903296	0.862238007	3.846009344	0.880106058	0.019843741	0.176789148	1.106767326	1.053033345	0.453470012	1.342689378	0.951303564	0.680629961	0.673306218	0.684232903	1.549354366	0.752215723	2.153883116	1.463324268	0.48263844	0.300069267	1.164781107	1.097094666	1.524137272	1.427444863	1.174004698
XP296.4826.X4	Tumor	0.313051632	0.975948837	0.029741484	1.963001072	1.24101884	1.611947611	1.249082336	0.740289799	0.883513564	0.966632702	3.700395011	0.297060246	1.499866108	0.635635525	1.371920583	1.852324619	3.574066387	0.546184105	1.93776319	0.519332324	2.06023822	0.830337833	1.110906169	0.271991939	0.935873583	4.23205243	1.029880841	0.251902427	0.18193695	1.239270113	0.344681045	0.123888824	1.144861819	0.458431257	0.807314044	1.108311881	0.610822101	1.037948777	0.748891265	5.048465683	1.399778374	0.508232006	0.587763755	0.991176414	1.074928003	1.535989257	1.53286751	0.815836488
XP296.4828.X1	Tumor	0.340610122	0.623848129	0.729440497	2.290038768	2.136491922	1.651210907	1.941368116	0.619102271	0.836873457	1.036445341	4.098053702	0.271382584	1.345645199	0.872623108	1.056755172	0.990970548	2.935240597	0.72363603	2.135035186	0.877187295	2.470206134	0.926275302	0.669438968	0.429349678	0.704310616	4.140938399	0.851171403	0.203906839	0.329127086	1.228803903	0.240061569	0.299350632	0.672804237	0.346638267	0.881778193	0.846795137	0.780232707	0.741417183	0.069520008	1.746771521	1.527721362	0.878474389	0.321969563	1.395494689	1.188183591	1.328738808	1.391842639	0.324850646
XP296.4828.X2	Tumor	0.386045193	1.524920743	0.437084945	2.200480681	2.611419834	1.286201628	1.849320272	0.682662968	0.888345329	1.179642135	4.124519332	0.147014238	1.076964003	0.921743984	1.394096634	1.211251522	2.759035899	0.458793862	1.791225041	0.705418596	2.129887895	1.093754649	0.490981916	0.520414885	0.548864308	2.838601628	0.898143894	0.255319985	0.487091912	1.114777662	0.26918383	0.460200028	1.612868401	0.504817771	1.029863542	0.899723251	0.801642401	1.416708114	0.671723715	2.172169317	1.800591837	1.259467786	0.327794277	1.440539627	1.166153165	1.33642267	1.453351031	0.341044516
XP296.4828.X3	Tumor	0.341943042	0.002835686	0.417607129	1.72859976	2.143811331	1.132130854	1.247442169	1.16357511	0.680871145	1.111253931	4.919205185	0.094729319	1.537050606	1.153765586	1.458940363	1.06429935	4.292499296	0.633581933	1.687793431	0.745003116	1.560401005	1.373812219	0.583121245	0.852769161	0.670711565	3.525709428	0.998650595	0.596217653	0.513034037	1.188432015	0.078932017	0.218985667	0.031371962	0.353348389	1.210803459	0.947718518	0.787548542	1.549244948	0.794524385	3.549575065	1.706924499	1.573721249	0.36350169	0.65158817	1.591796371	1.454385895	0.990200927	0.324173793
XP296.4828.X4	Tumor	0.343645308	0.034148165	2.115655426	1.536816523	2.211304782	1.553485757	2.107069852	3.602903424	1.064858133	0.968227944	0.284505724	0.186279135	2.340906585	2.101288073	3.163283526	1.951305665	3.983410459	0.655259861	3.074072568	0.608211625	1.921161983	1.684068386	1.014684546	0.8872561	1.098791014	4.543458121	0.758943346	0.21703829	0.385989553	0.848244347	0.312302625	0.525228781	0.051135905	0.578056623	1.113178462	1.366001161	0.573668789	0.504893675	1.556337976	2.372523212	0.637216841	2.14664802	0.854818707	1.308374152	1.962600783	1.3416252	0.969686696	0.292133374
XP296.4829.X1	Tumor	0.446013872	0.040654112	2.35062823	2.944359007	1.428784137	1.02251988	2.337999611	2.879301232	0.768332736	0.627208698	0.143949115	0.217279373	2.124034543	2.417125722	4.530356014	2.11523734	2.953994814	0.139246307	2.929766286	0.62564302	1.383998801	2.681223441	1.658699927	1.702481767	1.396935703	18.82172298	0.519876886	0.601432747	0.521874868	0.628037283	0.283539064	0.420843323	0.056809633	0.665613752	0.696630078	3.256197478	0.488355843	0.233002295	2.93258825	6.357326645	1.033314181	2.055058375	0.974489104	0.874659011	2.594531719	1.450698327	0.617044429	0.219334484
XP296.4829.X2	Tumor	0.330208781	0.003510728	2.165848298	1.262352733	2.898517143	1.399459881	1.113195262	0.108541811	0.775941934	0.943115328	2.906661814	0.120588811	1.3903581	0.902032091	0.713388596	1.724756462	3.447368361	0.687350964	1.873963446	1.840981509	1.527722694	0.643002112	0.699414859	0.490403116	0.803492253	4.822432719	0.939425035	0.491667781	0.278952446	0.756713126	0.273748296	0.537593675	0.038840138	0.497989675	0.965562284	1.122779528	0.649761643	0.41649905	0.090553171	1.912410204	1.631711011	1.149809588	0.662561323	0.839838715	1.126559171	1.287618803	1.348626318	0.262822896
XP296.4829.X3	Tumor	0.437614496	0.0037129	0.768482706	1.505125281	2.430356728	1.347747323	1.681479063	1.415636552	0.659112101	0.999771356	1.781651899	0.166846269	1.368984759	0.892585657	1.232263606	1.455471668	5.636189707	0.60829335	2.269568215	1.241945618	1.214676082	0.788370727	0.855828988	0.567860696	0.555874317	3.587369722	0.892147046	0.711918177	0.556822216	1.319358846	0.220879497	1.679587465	0.041076827	1.238338059	0.689765663	0.900203357	0.554916864	0.72557586	0.440925466	2.352045436	1.380379392	1.152688587	0.883818331	0.715620181	1.388142506	1.249781223	1.262472272	0.405846038
XP296.4829.X4	Tumor	0.279788034	0.704022732	0.385799703	2.97441484	1.84202342	1.864220571	3.07105575	1.325899716	0.80793413	1.145001841	4.032394503	0.163006478	1.615707065	0.747494489	1.389522417	1.097559436	4.186528393	0.541746978	2.360930652	0.738075902	2.197399911	0.942628372	0.614879434	0.343488349	0.766956514	3.680732514	0.906779138	0.257166095	0.329317014	0.754528988	0.454360877	0.377209558	0.619387894	0.576752815	1.206133258	0.932678133	0.822908242	1.161770559	0.311825098	2.656700048	1.021476071	1.149270429	0.413373635	1.367289795	1.151238948	1.253398005	1.262501705	0.346751663
XP373.4227.X1	Tumor	0.240744703	0.877413108	2.358950755	0.573494778	0.798935547	2.094389725	0.879203734	0.006079928	2.305136379	0.354726448	1.007425287	0.058885625	0.480620846	1.694562762	1.000568497	0.909985108	1.110033679	1.370815699	0.053590838	16.3229358	0.959515766	1.081442077	0.430823609	0.006072596	1.506573464	0.232346725	0.387560963	0.007008896	0.572177932	17.66793241	0.096563216	0.291218989	0.831918489	1.367498867	2.125966056	0.46207945	0.521094909	0.183453666	0.79128107	0.423281765	0.294398189	0.32430548	0.417771306	0.42585591	0.551078306	0.639182722	0.352933236	0.363689566
XP373.4227.X2	Tumor	0.178925686	0.731724296	1.261244094	0.49440061	0.986045064	1.886315836	1.092916851	0.016051948	2.096315654	0.39729377	0.918738021	0.115461885	0.554169775	1.419794815	0.703188943	0.879782243	1.988384438	1.115358349	0.052373195	16.4817587	0.960823278	0.761538856	0.409843717	0.008627848	1.601484113	0.417877919	0.296082624	0.019624513	0.339425063	29.73964381	0.224308362	0.127061701	0.736452432	1.805660232	2.114864063	0.312449706	0.346763511	0.225385075	0.082778328	0.442725259	0.413986023	0.184258461	0.503918184	0.433346899	0.586717769	0.555463481	0.272098222	0.302031561
XP373.4227.X3	Tumor	0.207421552	1.120174575	1.157723298	0.488452626	0.824773212	2.291643747	0.684105322	0.009904725	2.111642231	0.358935092	0.848859538	0.208053868	0.447739548	1.629436223	0.798897218	0.76430778	1.430527994	1.310546549	0.053698341	8.20020076	0.874389901	0.897852803	0.405864074	0.0061328	1.538970591	0.204221057	0.310649168	0.009405392	0.535380583	21.75953386	0.315924703	0.057403872	1.038660149	1.811741492	2.136156341	0.31937774	0.41943046	0.291055283	0.070881966	0.489446952	0.396224191	0.182693303	0.431232291	0.494577064	0.514043171	0.569058403	0.299521553	0.279357922
XP373.4227.X4	Tumor	0.229965012	1.252816653	1.428489625	0.506505954	1.161735808	1.863021621	0.972231522	0.511674474	2.647196485	0.341573465	0.796831509	0.155384412	0.486560717	2.020536709	1.087304934	0.910140938	0.838873633	2.04890008	0.532922133	2.921310673	0.769484203	1.041638238	0.470726219	0.230277244	1.67697895	0.273823795	0.304480158	0.145959649	0.546855117	13.97060003	0.279607498	0.160538871	1.127040045	1.305076078	2.85663989	0.418865744	0.36257073	0.165646796	0.05357361	0.95021919	0.350670918	0.237188454	0.473984638	0.413020824	0.595325918	0.649851818	0.272205738	0.369692207
XP373.4230.X1	Tumor	0.306611822	1.568070232	1.722177183	1.017664545	1.589442739	1.715124085	2.78640785	1.18571319	1.882199417	0.840048271	1.823125023	0.309556052	0.83586778	1.784101985	1.456357031	1.71173241	1.609720687	1.224906712	0.829804338	0.864971832	0.753318636	0.488761824	0.635333292	0.720103506	1.479159957	0.552194106	0.274246189	0.435514779	0.527266708	14.28542476	0.550383156	0.652520992	1.578692302	1.57935254	1.897302187	0.852340021	0.328636816	0.370154354	0.534769367	0.832618775	0.725176334	0.321429119	0.7494315	0.665864684	1.245437011	0.929854127	0.724374866	0.457584492
XP373.4230.X2	Tumor	0.291279396	1.493025726	1.843025963	0.964541602	1.820194911	2.294632813	3.234248738	0.401631813	2.285134226	0.55333472	2.229645789	0.133461681	0.631507605	1.498203207	0.85275647	1.260450066	0.794319775	1.019760895	0.849765184	1.002517914	0.859578926	0.583210492	0.334721297	0.51380482	1.4117835	0.336250892	0.25048695	0.252106463	0.791277954	26.27388851	0.160717936	0.145315391	1.434096605	1.238656775	1.987243213	0.544065334	0.374824865	0.330024273	0.045771209	0.540994968	0.636408108	0.234771887	0.423615363	0.659243246	0.956575646	0.778034485	0.633625145	0.293783833
XP373.NET1.X1	Tumor	0.234540595	0.905053884	3.640922891	0.850636919	2.874118575	2.428288998	6.079945852	0.336505953	2.864680293	0.421817375	1.60428528	0.053410633	0.558291733	1.883974325	1.089448504	0.967788824	0.650572239	0.673275378	0.706480899	1.336685852	0.825332697	0.938180793	0.172728457	0.145909661	1.164931684	0.26726136	0.288308368	0.233929664	0.461070547	37.09377197	0.091252147	0.10429628	0.858044443	2.227492312	1.999114043	0.440968618	0.364720734	0.122819007	0.048913729	0.235208705	0.268416389	0.253251494	0.397232208	0.469042854	0.48815359	0.697067051	0.649073504	0.074949173
XP373.NET1.X2	Tumor	0.265130834	1.197296444	2.1844278	0.986753231	1.72087374	2.425762045	4.989486517	0.342134735	2.481277871	0.503121396	1.518656005	0.27131822	0.473174974	1.513245053	0.985159461	0.980046286	0.56037586	1.275569408	0.495830698	1.291443722	0.841482154	0.829434519	0.379522583	0.210728745	1.297807469	0.247335403	0.291996808	0.150847059	0.594518556	27.88179622	0.40622569	0.153030449	1.115812949	1.979875121	2.538691443	0.511968129	0.411325048	0.165554859	0.043756544	0.550636196	0.210203999	0.274017356	0.401057155	0.440832847	0.552500119	0.863735508	0.849437796	0.315891088
XP373.NET1.X3	Tumor	0.367800686	1.65263358	1.845598813	1.076927173	1.529304414	1.919423008	3.548898975	1.39200886	1.654840997	0.801402067	1.357167945	0.391223181	0.594722609	2.311246491	0.904270297	1.266181856	1.414778633	1.661433634	0.635380079	0.720664332	0.877509842	0.861375577	0.724949096	0.858284046	1.252254951	0.674836646	0.261667469	0.810952517	0.433920692	26.24158348	0.669874967	1.442876623	1.595610869	2.564684689	2.215731291	0.479757218	0.364027866	0.284531406	0.293456707	0.93268061	0.630684077	0.226379742	0.944303547	0.532116186	0.661906822	0.987014324	0.844393065	0.731945869
XP373.NET1.X4	Tumor	0.265009322	0.051915752	3.609338139	1.04867608	1.708463567	2.01981363	8.437048258	0.715864704	1.66982771	0.369852228	0.438110879	0.040530074	0.506672482	2.903548326	1.587028802	1.466065177	1.428140594	0.776775912	0.394620396	2.195866458	0.781785776	1.31634272	0.223146937	0.272642137	1.011621718	0.747291095	0.312891277	0.20868344	0.667763119	18.86087818	0.069521805	0.12804727	0.058150138	1.437479281	1.847839847	0.759172308	0.310678021	0.079003843	0.063577371	0.333187116	0.144421827	0.698018418	0.558920772	0.341482149	0.966730538	0.933601937	0.679257821	0.092151531
XP391.4565.X1	Tumor	0.800390665	0.831287074	1.702964844	1.750603714	2.34362474	0.619798648	0.696165553	0.087054131	1.01896455	1.142986588	2.551542412	0.116235305	2.018358285	1.239468848	1.185619289	1.497669829	2.148300083	1.532619082	2.972104669	2.105336537	1.113625287	0.761917043	0.182444237	0.480031152	0.433726515	3.537484754	1.192072214	0.281973534	0.346279065	0.398829983	0.108207386	1.188156448	0.352931592	0.707185441	0.935602476	0.751425887	1.055476008	1.988001531	1.360549155	2.54918378	0.446976576	0.334829691	1.054636053	3.043780036	1.537950184	1.470407275	1.470801723	0.233674951
XP391.4565.X2	Tumor	1.059049093	0.003298273	1.063208124	1.159830563	1.290559373	0.719222066	0.666998674	0.101973307	1.314859999	1.663746476	1.834185921	0.117080662	2.006876683	0.997836114	1.041455868	1.382543817	2.874640038	2.220415124	2.910190172	1.133520613	0.962244691	0.791658539	0.463039577	0.51958185	0.588166112	2.228714211	1.149848824	0.195292608	0.283139819	0.372605216	0.1510944	0.940130689	0.036489692	0.511478383	1.455733071	0.696292349	0.994972455	2.818082346	0.862933487	2.158986187	0.269814946	0.686797184	0.742754677	2.506943595	1.499099044	1.649212389	1.443283445	0.44032867
XP391.4565.X3	Tumor	0.476770167	0.005935295	3.637234764	1.195861644	2.698478449	0.778887827	1.070672854	0.183502603	1.52539739	0.678221979	2.378868691	0.072523177	2.320120875	1.395074937	1.008122669	1.366087753	4.920622996	2.637927616	1.308431063	2.89181783	0.863002274	0.690563122	0.347574152	0.522595755	0.533309633	4.636380726	1.141890224	0.553842655	0.313533722	0.432009953	0.062874169	0.891191305	0.065663787	0.693607699	1.094563217	0.399488314	1.019085949	0.701676057	0.153090706	1.776937707	1.136147536	0.531528921	0.966030908	2.422065554	1.832081835	1.205120827	1.122986307	0.287579125
XP391.4566.X1	Tumor	0.905558065	0.003707863	3.42384927	2.150579214	2.195980542	0.668415372	0.53937594	1.266156348	1.023940779	1.735182111	1.927551722	0.225574673	2.246528377	1.119679438	1.781504954	1.70527406	4.190994431	1.936071232	2.149816769	1.265130701	0.864250729	0.504340192	0.69204658	0.791803434	0.343672147	4.551950261	1.160226092	0.232372952	0.287147732	0.38669713	0.311763283	1.43736584	0.041021102	0.771314742	1.153239614	0.40942512	0.734131952	1.305800173	0.551470637	1.861961461	0.965842379	0.701637801	0.867223737	1.485755512	1.155888335	1.998142814	1.305721151	0.328914154
XP391.4566.X2	Tumor	0.897870246	0.002874465	2.219375272	1.922204786	1.265283779	0.66382506	0.660360781	0.08887037	0.972082167	1.299042687	2.143556837	0.113735719	2.090700921	1.070460202	1.206255254	1.855394662	2.60112625	1.713129725	1.991378202	1.490636365	0.800040903	0.957811362	0.355100002	0.496612121	0.464583008	4.632377497	1.10940732	0.249627037	0.248938391	0.516538896	0.114847738	0.531595826	0.031800993	0.401851555	1.075037587	0.669809875	0.892705818	1.708742762	0.074141878	1.485040396	1.880448062	0.639499899	0.590871659	2.153370111	1.255709025	2.159841467	1.166191475	0.165428024
XP391.4566.X3	Tumor	0.897442672	0.003798214	2.58490054	1.831494909	1.656330072	0.675309457	0.467002803	0.117430074	1.161841496	1.437687124	1.653414187	0.062459039	2.2442669	1.113636045	1.063492665	1.548087295	4.553379238	1.836266315	2.620525158	1.395453916	0.767789065	0.720841017	0.468212479	0.58451789	0.574400558	4.611552836	1.190894306	0.134826792	0.234170518	0.419583944	0.081355742	0.770313851	0.042020676	0.55236367	1.465155562	0.556970027	0.917170931	1.247176099	0.097968381	1.635698966	1.035572559	0.734054362	0.843493342	1.682882409	1.167879805	1.922700909	1.147107639	0.315993705
XP391.4566.X4	Tumor	0.672141774	0.488881798	5.413658172	1.642058282	1.433936085	0.815656618	0.411364804	0.105780023	1.151180261	1.258186779	2.344157096	0.047990691	1.905044085	1.129334212	1.282007372	1.858486714	3.239724141	1.078781487	2.214984844	3.661656592	1.309256056	0.792535041	0.419934072	0.841134954	0.352698713	4.073097929	1.060923919	0.331699339	0.300282634	0.460273989	0.113355707	0.481681789	0.26793696	0.505825973	1.161351764	0.587339281	0.914723335	0.826697371	0.928085168	1.153276392	0.729865085	0.753340526	0.660569485	3.722122319	1.245415257	1.703651581	0.916200507	0.205209299
XP391.4567.X1	Tumor	0.662527355	0.329070093	2.883090834	2.639217797	1.540001032	0.736786805	0.24162517	0.081492439	0.775135675	0.875598223	2.841060239	0.046005136	1.248799742	1.311531074	0.888859065	1.565331576	2.489957182	1.460769808	1.419860483	4.758467584	0.878308883	0.80761559	0.486308613	0.698782182	0.563399539	4.264011037	1.213544672	0.233274374	0.378208997	0.529436839	0.053975672	0.220571383	0.099438295	0.405788089	0.885704541	0.530750693	0.936619215	0.83502028	0.120015868	2.6852254	1.585474396	1.245767875	0.564417639	1.465499329	1.362754222	1.93706009	1.620872288	0.239360927
XP391.4567.X2	Tumor	0.495576841	0.0950077	2.699180819	1.913001595	0.538748415	0.648814024	0.244222459	0.150572494	0.857660014	0.635582269	1.425674396	0.195538171	1.094088924	0.925640738	1.350085617	2.298490497	2.884267468	1.335377277	1.686876967	12.53940031	1.176905247	0.890498844	0.212045786	0.326276622	0.486941921	6.866766412	1.257997071	0.030744993	0.294233773	0.451542457	0.185383365	0.495290524	0.013395414	0.448034184	0.734776502	1.566974999	1.193673207	0.322928123	0.221751719	1.870073876	0.296665064	0.682882715	1.249690633	1.425998269	1.288324526	1.497063212	1.279792234	0.431934609
XP391.4567.X3	Tumor	0.399903187	0.233034193	3.381555632	2.261456121	1.804552245	0.83239924	0.152460975	0.116568311	0.672831086	0.674469459	2.156238381	0.064889663	1.343946158	1.274042253	1.984149171	1.901383354	3.559728839	1.02195615	1.657327991	2.778142303	0.928379553	0.967503778	0.529229665	1.364951418	0.805056971	4.166915927	1.305335267	0.02380177	0.307445305	0.419839011	0.056406539	0.300102706	0.165171196	0.540008471	0.641659358	0.663530627	1.133223593	0.729167327	0.171672944	1.752638401	0.581574287	1.247902246	1.048513515	1.27472832	1.335058871	1.70557712	1.312915449	0.248404264
XP391.4567.X4	Tumor	0.527437882	0.226404798	3.750935091	2.276962553	0.941138606	0.720758233	0.222319679	0.096987708	0.772322493	0.731944233	2.728030692	0.061814061	1.46351108	1.267355491	1.118635949	1.417372472	1.962629879	1.424712392	1.490538513	6.765375978	0.990553795	0.85996267	0.384473162	1.061561468	0.796101966	4.591428827	1.192748324	0.019803659	0.358722124	0.552670404	0.114587379	0.256057885	0.103318145	0.403369221	1.043960604	0.687011652	1.135381971	0.713585551	0.142836122	3.229942366	0.786709185	0.98920273	0.715044374	1.894350541	1.368447287	1.94264945	1.405994742	0.217353421
XP394.4612.X1	Tumor	0.085557231	2.539932767	1.746654964	2.424447729	3.19727625	6.831736641	1.925862742	0.10173783	2.027038878	0.670090465	0.850173532	0.178435582	2.959103553	0.57712596	1.805570098	1.750235593	2.104494866	1.097871787	3.82773287	2.531707241	1.45754751	1.291995517	0.1977519	0.231152732	0.528373825	0.36261163	0.285048838	0.054530605	1.658730326	3.363288742	0.411316491	0.547254199	1.391006772	4.005409479	2.060683093	1.726995266	0.258194493	0.882121002	1.095353539	3.992838189	0.128420772	0.348832791	0.758775224	2.761412144	1.455981947	0.924396514	0.564283546	0.240984364
XP394.4612.X2	Tumor	0.18939457	3.907039455	1.84891874	1.818277976	4.443632299	4.212466298	1.046877482	0.107694412	1.583453282	0.877872707	0.593178943	0.300388085	2.211065663	0.699491552	0.899029874	2.333452094	2.320984513	0.896501019	4.283600481	2.656067035	1.326028705	0.87689455	0.205226858	0.353485327	0.663745464	0.830402606	0.334495381	0.057723282	1.208073918	2.495087631	0.619653105	0.910050645	2.428133792	2.190964517	1.483465797	1.484578942	0.18591772	0.742945381	2.135839678	2.477729419	0.011830223	0.291408371	1.464099658	3.058760608	1.071964326	0.869549935	0.679285992	0.133228402
XP394.4612.X3	Tumor	0.072201877	2.823748452	1.578575161	1.513029616	2.712188513	5.443896796	1.024907917	0.091947645	1.41995191	0.747791457	0.878775747	0.316123707	2.94974193	0.847647996	1.386041528	1.898545513	2.362595377	0.861844519	4.14288745	1.528960773	1.210869665	0.788238076	0.19786446	0.143823754	0.658431771	0.816319423	0.345490357	0.04928315	1.249705457	2.369646455	0.255405229	0.342055571	1.492367528	2.517893254	1.47487905	0.959404229	0.238388812	0.99762007	2.537053274	3.482777296	0.010100442	0.446106992	0.623402751	2.350429291	0.708973823	0.910166397	0.64256084	0.072438671
XP394.4613.X1	Tumor	0.202527299	1.253925416	1.74614649	1.414213323	2.609745383	3.969174129	2.176354167	1.349995235	1.926425959	1.252132668	0.302351926	0.392543051	1.950687517	0.543921022	1.974983198	2.586510658	3.4088894	1.052493572	3.323481046	4.615491265	1.448332255	1.170187739	0.520099097	0.936331391	0.569607577	0.978546055	0.296841843	1.929429544	1.463035077	2.185088463	1.360361423	4.227128475	0.61389265	4.793986286	1.837369018	1.661064705	0.229425985	0.623444278	2.968927152	3.458022517	0.011172639	0.238879484	2.903466727	1.966227634	1.013799492	1.08226081	0.810517476	0.243353788
XP394.4613.X2	Tumor	0.095323041	2.558199797	1.690148059	1.522820356	4.706895327	7.672885013	2.141400305	0.098446459	2.011551158	0.655339501	0.594203639	0.398946159	1.747599544	0.642596304	1.936810468	2.131524526	2.95226051	0.67668708	4.26613982	6.006375492	1.087359495	1.377207047	0.084298506	0.140921009	0.782529934	1.71225776	0.355081361	0.052766458	1.115797766	3.237191958	0.568240675	0.611999971	1.413481222	3.639824111	1.659787452	1.324339851	0.316767913	0.465266996	1.585769111	2.547891534	0.010814336	0.231540654	0.863244834	2.174911896	2.000530116	0.962364646	0.687503779	0.0484592
XP394.4613.X3	Tumor	0.081504913	2.758140577	1.513844523	1.722052773	1.901288343	5.62873138	2.190455035	0.088177264	1.872167299	0.896061295	0.235136859	0.209040916	2.789098585	0.812412061	1.562314752	2.383368803	2.770331106	0.866480884	4.223845108	6.006223587	1.231774458	1.143475478	0.238042016	0.214608876	0.875104372	1.482071789	0.332812006	0.47701184	1.322472468	3.141368274	0.675199796	0.778361995	1.318480674	2.625518221	1.856179	1.200342582	0.237279306	0.538607702	1.385994493	2.43110533	0.164571239	0.239134354	0.760477543	1.941252059	0.694975265	0.910750039	0.593863343	0.150230925
XP394.4615.X1	Tumor	0.116548079	5.828450448	1.767310191	1.667967451	4.706105742	6.113787109	2.16255969	0.10294094	1.278879732	0.651359784	0.693134247	0.13353678	2.039580064	0.917604064	1.198358837	2.015951814	2.676925789	0.714562506	3.88434255	4.673577939	1.070352373	0.881460217	0.071458807	0.156543236	0.723773044	0.549608134	0.482859511	0.055175462	1.503071275	2.031577582	0.105014284	0.946292467	3.577386555	3.771233473	1.444480939	0.823223434	0.43826555	0.703261887	1.215627186	2.129577266	0.135501801	0.346630685	0.727119806	2.549077797	1.683448453	0.949607832	0.669881647	0.045416186
XP394.4615.X2	Tumor	0.279729142	1.833270475	1.853043088	1.743709727	3.656958702	6.085934141	2.755444513	0.573044675	1.907472922	0.777964954	0.923040225	0.174714284	3.008914215	0.574485571	2.003493047	2.216805166	2.390388013	1.040485497	3.782714557	6.486976833	1.596320439	1.173578026	0.1656714	0.695192166	0.632124666	0.048235374	0.29929132	3.066097192	1.604239427	3.751232697	0.503673819	1.697999148	0.562619935	4.242163555	2.152762841	1.352082162	0.269111502	0.645146465	1.12670511	4.491658521	0.125884159	0.114386206	1.395066948	2.984636922	0.713621477	0.880992411	0.752550738	0.171847485
XP426.4591.X1	Tumor	1.453381014	2.11039092	5.77110429	0.928807497	0.610817478	0.618550253	0.545856607	0.786800981	0.224737657	1.07811152	1.478456362	0.512600223	0.966316044	0.898742197	1.156895212	1.302070006	3.074460544	0.624227659	0.367197896	4.763561404	0.869358678	0.789916734	1.142475187	0.600070838	1.361565303	3.117643316	0.544562474	0.856140367	1.385612311	0.68739211	0.569041834	0.660752022	2.377219952	0.588445947	0.502222705	2.373781986	0.362169592	0.369546751	0.063373483	1.273080745	0.643492258	0.811121469	0.686224323	1.420992687	1.031306385	1.427443141	1.246478014	0.154281973
XP426.4591.X2	Tumor	1.378834823	1.219335145	5.630096077	1.197144759	1.146483165	0.3168924	0.366307888	0.700731735	0.180989683	0.921866445	1.75402188	0.815060095	0.724937996	0.566362974	0.841800559	0.940627417	2.33255616	0.12870989	0.297877903	10.24518076	0.865325	1.081912101	0.692945163	0.295919611	1.426288454	2.262320249	0.914602851	0.306801728	1.663293406	0.53197032	0.250475446	0.404093415	1.340484226	0.453788284	0.163285844	2.244145703	0.323856227	0.227955518	1.708106971	1.31165946	0.599247411	0.743550701	0.308653926	1.492786702	1.076887328	1.244162519	1.143429515	1.452167654
XP426.4591.X3	Tumor	1.71280245	0.771367105	8.425781538	0.742258785	0.810684885	0.419329125	0.278818822	0.56239001	0.135525399	1.108426796	2.612640307	0.838015408	1.301980194	1.82659247	3.075939337	1.626972773	1.938878834	1.698999066	0.643086675	5.049165337	0.644765633	1.130738526	1.236932188	0.359956348	1.456351618	3.569999041	0.777887933	0.448676909	0.945357366	2.711285401	1.103807094	0.598484297	0.878861329	0.33321061	0.129597489	2.43168719	0.386884043	0.317938448	0.061966483	2.988399859	0.67234395	1.178034827	0.556497124	1.651789555	0.92895133	1.633440042	1.394230956	0.390188118
XP426.4591.X4	Tumor	1.727500441	1.586303871	5.856602451	2.661116611	0.982849517	0.377848219	0.382558847	0.959237073	0.541464376	0.781188388	3.421971919	0.238989082	0.913248762	1.07506097	3.171508744	1.638352874	1.360945921	0.021011536	0.304871005	2.957205035	0.702859884	1.501628154	1.17859791	0.220356151	1.248425771	3.359081032	0.666862771	0.687080263	1.858539251	0.567296805	2.594297387	0.41847893	1.746499407	0.516035122	1.052186799	2.557692436	0.249374425	0.530191573	0.052847668	2.113742423	1.411754684	1.451992775	0.390402896	1.665686631	1.212226418	1.480288049	1.340286868	0.194946854
XP426.4593.X1	Tumor	1.575352365	1.346062694	5.184652051	1.264117919	0.977976517	0.357034883	0.407184229	0.725144815	0.496088122	1.1375017	1.30042852	0.004283397	1.00089323	1.67368617	1.828084136	1.778532565	1.938541508	2.68178592	0.704605439	7.365831811	0.772004073	1.006289098	0.970608851	0.340907081	1.378349156	2.235473261	1.063066512	0.416060283	1.044406439	0.708070763	0.499314515	1.624933202	1.35821422	0.653671909	0.221698409	2.909036764	0.610390087	0.360282988	0.073330475	1.253963224	0.623453508	1.535941747	0.395147771	1.561649873	1.312157328	1.502816724	2.09320903	0.494136465
XP426.4593.X2	Tumor	1.678834732	0.658455605	9.061946908	0.756216158	1.632668052	0.268386076	0.333945414	0.635041741	0.406328436	1.075980196	1.828096173	0.166687546	1.275279902	1.673384415	0.517674292	1.631233649	1.977518941	0.042707275	0.398777368	4.861271186	0.522011104	1.331358445	1.128052254	0.371290144	1.505056873	3.008019126	0.873902428	0.622766913	1.26643956	0.162991585	0.207653926	1.289413022	0.634649955	0.894527306	0.085527103	2.200850987	0.348089408	0.431213831	0.072337598	1.607044744	0.358380558	1.693637699	0.436014603	1.203506384	1.278943246	1.387090678	1.837155649	0.427343981
XP426.4593.X3	Tumor	1.399834697	1.228519091	8.3991314	0.473980057	0.954043294	0.254720188	0.465755078	1.027867723	0.274479829	0.987002283	1.900186301	1.123414855	0.959567601	1.312340955	1.407084325	1.418895735	1.683146806	0.039510749	0.337511586	9.982852856	0.713541528	1.194703386	0.989991084	0.336059522	1.496504286	2.937382297	1.15616806	0.208261203	1.04167128	0.401388249	0.537527962	3.587599596	1.109224734	0.779511127	0.406774577	1.960909349	0.565147497	0.303831102	1.240069122	1.275195364	0.899053586	1.231424118	0.446594185	1.438574247	1.146754767	1.230876047	1.999444158	0.501416982
XP426.4593.X4	Tumor	1.519379319	1.195853506	5.572017233	1.142432137	1.041514049	0.432667463	0.493945623	0.849953419	0.387263751	0.990236196	3.244303614	1.131052794	1.069139664	1.016442149	0.786719159	1.246302097	2.195587898	0.490454213	0.362539608	6.892996073	0.696233426	0.911607688	0.921456829	0.557632077	1.359596782	2.529655249	0.918246723	0.621063573	1.455550705	0.572554101	0.45491951	0.607586917	1.247225823	0.430316797	0.568020614	2.379060725	0.471261685	0.307338256	0.605144226	2.694441538	1.966957107	1.336418082	0.414663712	1.400645052	1.261538459	1.290973987	1.633490927	0.526313329
XP434.5187.X1	Tumor	0.25456188	2.088027267	1.526710485	1.492120358	3.319468173	3.126055487	3.039907932	0.092970179	0.896848794	0.860900271	1.732377722	0.150780846	1.455201478	0.667538871	0.898974337	0.764800923	2.797962595	0.602518557	4.180509813	0.383107788	1.714693272	0.510124639	0.218662385	0.20501146	0.599366895	0.148737367	0.222474286	0.061203373	0.524036721	3.573970301	0.20224955	0.280707117	2.749519245	1.981340716	0.993297354	0.863621039	0.115217762	1.775073672	1.915287386	1.458267615	0.020296347	0.311391744	0.466611552	2.069558055	1.692863729	0.7277535	0.630374647	0.405197129
XP434.5187.X2	Tumor	0.205721595	3.086317048	1.574189544	1.148237913	2.066921813	1.956324456	0.732357884	0.095861452	1.124551257	1.263387268	0.578367459	0.369556867	1.87037074	0.564796697	1.362636692	0.84964827	3.168166835	0.818371852	3.40178199	0.452601151	1.857064805	0.632443252	0.256084596	0.326806947	0.653848601	1.207356775	0.5551661	0.063106733	0.60946003	3.561560751	0.595820586	0.154723038	3.190799566	1.652394739	0.944031351	0.853546173	0.396133875	2.27528026	13.17816706	0.504251857	0.941777954	0.447084935	0.376996393	1.774991278	0.887757151	0.851511099	0.630989673	0.91438413
XP434.5187.X3	Tumor	0.225149913	1.269348961	1.244185823	1.091435947	2.695939145	3.121744349	1.208749841	0.075765628	0.79571896	0.56481337	3.922063438	0.083581917	4.206206744	0.585325362	1.068661604	0.817053287	2.552310392	0.244744133	0.838194354	10.00303232	1.255522328	0.577419977	0.181728333	0.21583785	0.587578836	0.121212846	0.276358856	0.473626778	1.122376383	6.293301101	0.189418454	0.157800127	1.478475613	1.563853559	0.810969957	1.0840362	0.175704202	0.027133959	0.045663886	0.574727598	0.615881389	0.218326402	0.306624008	1.633145078	0.860232642	0.681087615	0.507794268	0.443835559
XP434.5189.X1	Tumor	0.26530019	0.979711911	1.678265096	1.458610248	2.460564709	4.687757745	1.563919923	0.097754309	2.015371887	0.79734215	1.354795945	0.291951099	2.399618255	0.559986943	1.47067178	1.056379797	3.558128085	0.57729514	3.53755495	1.209435425	1.415246511	0.886733609	0.32496307	0.208051556	0.654829312	0.043685841	0.366638708	0.052395472	0.912912847	6.146386311	0.238958259	0.11932503	0.460338956	2.753898009	1.387196514	1.414230438	0.298826054	1.886385846	3.055223165	0.844339794	0.199506933	0.385864037	0.954625141	1.588063087	1.267900261	0.854317931	0.663537294	0.265469145
XP434.5189.X2	Tumor	0.287170241	1.203808248	1.41740643	1.780940705	1.390421359	3.810815338	1.514249429	0.082560012	1.688148592	0.740104034	2.433662688	0.414959997	2.057992665	0.595197314	1.362004035	0.804296584	2.638823741	0.750562269	2.956619719	1.053757654	1.578110283	0.93521906	0.60940494	0.325550929	0.635287147	0.211628396	0.335693609	0.044251459	0.990532117	6.348247602	0.416372472	0.184269884	0.56632083	2.507234473	1.728640211	1.426718285	0.262170697	1.599143259	2.384683906	0.754976403	0.35324991	0.333074919	0.45095296	1.765894487	1.181537259	0.754172088	0.533417114	0.475785323
XP434.5189.X3	Tumor	0.336697112	2.797250396	1.446152223	2.371733865	1.335129496	3.786214666	1.068750873	0.084234375	1.252127745	0.815849824	1.178027459	0.322371339	2.686041216	0.600081083	1.247542883	0.746687373	3.177771523	0.852521639	3.05656109	0.647641501	1.738307668	0.914998804	0.341751399	0.262355999	0.710310892	0.316538497	0.358881843	0.045148903	0.763102377	5.654801697	0.224147367	0.06728395	1.479068651	2.109453722	1.270897265	0.86506588	0.244257048	3.758421569	8.224576669	0.983183676	0.611411641	0.48109868	0.477059225	2.231598534	1.588163332	0.754154044	0.597558936	0.369850106
XP434.5189.X4	Tumor	0.279946439	1.958604993	1.69300874	2.583452987	2.555251296	3.864333748	1.77477295	0.098613085	1.651134141	0.799147063	1.930912035	0.323119259	2.66609108	0.526014111	1.564013042	1.046639025	3.400371935	0.898964902	2.993119931	0.995719213	1.948313624	1.05765953	0.277615744	0.431355108	0.733215814	0.044069623	0.359859079	0.052855769	1.42403891	8.281304828	0.472842578	0.230586806	0.617759286	2.810032956	1.65614663	1.229546001	0.373462698	3.929378516	7.581443514	0.83413227	0.368763562	0.051521028	0.440208159	2.511259145	1.807375152	0.896221675	0.555808361	0.422898963
XP434.5191.X1	Tumor	0.226163953	1.816743207	1.805756385	1.347978422	1.650077795	5.951451782	4.866513623	0.105180324	2.003235705	1.005129451	1.276777637	0.54267058	2.964311999	0.524312689	0.928174265	1.125280229	3.117872584	1.029849819	4.615704748	0.539754754	1.699156472	0.999669769	0.110332582	0.150706068	0.506085262	0.047004485	0.239106995	0.056375753	0.647200276	11.65612134	0.740995914	0.1677195	0.904201548	3.98975678	1.814451309	1.365975245	0.191838191	2.03317515	8.570864508	1.459011034	0.011554051	0.158029625	0.793215531	2.380872448	1.640512357	0.828696813	0.651117292	0.198000593
XP434.5191.X2	Tumor	0.185819161	1.305165562	1.903776571	1.560220639	0.869866036	5.325350259	4.556501725	0.11088973	2.007954191	1.227598233	0.70759693	0.388714535	3.670501734	0.467968161	1.506908196	1.244873579	3.129598512	1.052589891	4.141443545	0.47582516	1.664355292	1.061662634	0.186456514	0.176478856	0.720318479	0.049555985	0.296399659	0.059435945	0.654716228	9.20120652	0.598661165	0.164780715	0.664221788	3.917778195	2.439721724	0.971420614	0.22362931	2.291014862	23.26023931	1.688159927	0.137037234	0.139427098	0.635512251	2.300163754	2.220998988	0.868077089	0.564887685	0.263299989
XP434.5191.X3	Tumor	0.176413795	1.882389096	2.052895455	1.561395947	2.75533541	4.819909486	3.092834094	0.119575493	1.985930935	0.988671829	1.242946359	0.264260479	2.415613099	0.499670545	1.806675114	1.585839278	4.274153144	0.852260164	4.180819031	1.739807635	2.157156204	0.980469013	0.203823845	0.142748399	0.522418434	0.053437603	0.357516102	0.06409144	0.805923907	8.248763002	0.374481635	0.324066971	0.809233506	2.381432707	1.777564943	1.539035941	0.301904621	1.453186704	6.367697622	0.8900454	0.013135359	0.145799187	0.824227203	1.929981495	1.649481407	1.201518506	0.773629053	0.232777694
XP434.5191.X4	Tumor	0.222537829	1.382439682	1.856505507	1.2922815	1.51428933	4.052656768	2.427640541	0.108136321	1.556158603	1.430418844	0.418244105	0.140278393	2.705466704	0.407818687	1.672939333	1.310201168	2.116462588	0.870920119	3.7188726	1.332776293	2.171986866	0.876834161	0.100087642	0.148652461	0.486613495	0.048325502	0.970835693	0.057960141	0.521918381	7.445147648	0.436454259	0.143749718	0.617938223	2.768813931	1.323203253	1.652224262	0.970893794	1.970141185	14.47136527	1.609608209	0.113178962	0.240135031	0.67624161	1.790112305	1.40298654	0.928374708	0.701976339	0.276308817
XP454.4216.X1	Tumor	0.36362495	0.053066698	5.856757228	0.424452024	0.875048622	3.306544518	1.795559529	2.42141367	1.098803262	0.926238733	0.189689805	1.115529896	1.531056245	2.169374455	1.163170409	1.345715344	0.542316641	0.080815755	1.086059168	0.843244128	0.671259728	0.525312216	0.522388945	0.863760611	0.272386533	2.491863399	0.38668346	0.743003761	1.547532946	1.588425756	10.56101165	2.695354425	0.045926092	5.053147002	1.702888439	0.306610247	0.273423061	0.60849671	0.951655941	4.750630791	0.615060169	0.243086146	2.103020201	1.421853155	1.110660406	0.736343632	3.905422794	0.365005799
XP454.4216.X2	Tumor	0.161738565	0.009814893	12.91849271	0.530760089	1.238930767	0.943107617	0.899801068	3.308708061	0.965067102	0.407687381	0.110427124	0.012665211	0.656088955	4.721285942	4.259845178	3.702125261	0.741752522	0.191792525	1.334010129	0.927057475	0.452132837	0.554368029	0.473186627	0.259502198	0.190187596	9.068838624	0.31747435	0.035783055	0.734721169	0.473092828	0.759832449	0.500795842	0.011731364	1.46705736	0.27052481	1.185265965	0.259465105	0.035095076	0.14852279	6.49827105	0.196279038	0.792389179	1.663163462	0.506445252	2.608142264	0.936905938	0.879403459	0.270979566
XP454.4216.X3	Tumor	0.325999906	0.048004983	6.411561356	1.94703116	1.081852013	2.946527067	1.6727223	3.285414517	1.050973214	0.629971615	0.722457371	1.18589343	1.385282473	3.217468056	2.065542728	1.578243203	0.786938863	17.77626448	0.963784308	2.587680016	0.771000143	0.788806681	0.584643767	0.43997933	0.214790877	2.894979235	0.393591044	0.159020308	1.540489095	0.955204587	7.162777475	3.277453874	0.04502491	5.629816553	1.312767137	0.501962566	0.521047711	0.420919004	0.318939652	8.838134818	0.446177926	0.168631397	1.489879225	1.559635808	1.389865591	0.739039919	2.207822781	0.744977239
XP454.4217.X1	Tumor	0.863721206	0.193811566	4.653089859	0.98994987	0.939726351	1.600799917	1.845184191	6.498008478	2.409453837	1.440870111	0.013732632	1.354918786	4.656985158	1.433393935	3.72896313	0.944423953	2.796086626	1.446152908	2.154523284	0.599093724	1.278845132	1.40555126	1.231630168	2.268851172	0.227922093	1.460320456	0.42080718	1.575058394	1.008662781	0.455173305	4.445690827	9.843097749	0.140389711	3.74162691	1.892869516	0.517979662	0.334266274	0.32389236	8.451141527	4.946815262	1.11661385	0.23826072	2.929867122	2.042871814	1.24280227	0.778857973	1.20914266	1.005325963
XP454.4217.X2	Tumor	0.429500272	0.005463911	8.597289144	0.881450582	0.794827885	2.531000959	3.715119454	3.016910627	1.320686384	0.922931388	0.081010503	0.007050671	2.001817877	4.42056208	2.535642746	1.51416642	1.716925992	2.314328569	1.546415897	0.752209555	0.982323993	0.909977941	0.800145966	1.177054927	0.295285177	2.179482586	0.419957169	0.456601456	1.636310673	0.348198675	3.099195758	3.902818075	0.006530803	6.441254788	1.326755608	0.493253286	0.233536972	0.22460033	0.947094681	3.004380302	0.017915085	0.476302751	1.645308959	1.392206396	1.528565159	1.002433919	1.282008703	2.317825485
XP454.4217.X3	Tumor	0.378727584	0.012850928	12.36653945	0.477259122	0.826572711	0.749863781	1.067383368	4.90538544	0.516566623	0.658139489	0.000727744	1.082175726	2.480295722	2.582346964	1.712121689	4.489500688	2.07536339	12.2204586	1.309263678	0.241693019	0.88475078	1.006514191	0.511841366	0.915894992	0.180548647	11.46844485	0.531232928	0.046851804	0.406777233	0.123312461	1.81387732	4.240843789	0.01536022	2.157144474	0.374198281	1.267925176	0.57951248	0.068035581	6.167253661	2.835760658	0.042135654	0.466050292	2.467084608	0.917338132	1.784819531	1.546008683	0.87105217	0.48331828
XP454.4217.X4	Tumor	0.365202973	0.263430625	9.417344112	0.646717306	1.891486575	2.981627549	1.817045676	3.154805152	0.686606967	0.561303942	1.245559923	1.155944897	1.710816441	3.931386862	1.074151277	0.986215475	0.37055479	1.254761201	0.821765923	4.444157995	0.429947707	0.440795281	0.361338976	0.576695387	0.370791843	1.910936537	0.469160597	0.417606948	1.454940057	0.303197254	5.309847617	1.540423366	0.275484706	3.89704502	0.802657785	0.205606666	0.291726545	0.105077846	0.072794157	4.221868992	0.221995582	0.21269612	1.281709937	1.319617999	0.999099628	0.783062007	2.331608707	0.168636853
XP454.NET1.X1	Tumor	0.23848953	0.352950623	6.740949278	2.955196503	1.905888702	2.917588594	2.122376786	1.162320563	0.92250895	0.625340699	1.134633153	8.351968268	1.720649555	4.384007645	1.043476868	0.857627711	0.327982069	0.039086815	0.667880991	5.810686091	0.431766029	0.759017424	0.484174454	0.756232414	0.639756617	3.147472902	0.335275913	0.263598379	1.239602318	0.322334199	5.841744226	1.929510544	0.356841384	3.174478398	1.223565646	0.404366697	0.368211966	0.031227937	0.066205261	4.287926923	0.455741686	0.292731754	1.445162811	1.130618965	1.462788792	0.842288774	4.031338509	0.210728623
XP454.NET1.X2	Tumor	0.215308252	0.531883365	6.062525478	0.538911319	1.148191441	2.694321565	1.497266984	2.094065791	1.58431206	0.755254004	0.744913585	4.056197789	1.884834589	3.751021892	0.935801424	0.822386925	0.563057567	1.75304536	1.013405656	7.77811029	0.56308903	0.531694859	0.711702031	0.531652319	0.555312718	2.489962378	0.343071581	0.41050181	0.992602698	0.600613287	5.287320305	2.639908501	0.422412392	5.528127667	2.083251582	0.374110735	0.31775338	0.041188631	0.465698698	5.364311875	0.239738961	0.318633872	1.107506787	1.119095469	1.121700331	0.740829219	2.015047538	1.988706167
XP454.NET1.X3	Tumor	0.203045289	0.008327078	7.812727527	1.431364537	1.321816225	2.904140429	2.233561972	0.723298442	0.80782212	0.612144388	0.621162927	0.988867878	1.42418268	5.120025683	1.024856198	1.026462973	0.262767972	1.913643904	0.650917646	8.662211981	0.47548165	0.761780447	0.85179052	1.385338371	0.611246283	2.822023567	0.338404785	0.013897656	1.644531103	0.520756767	0.902301842	0.691781191	0.009494633	5.148828977	3.027245906	0.472206581	0.240161192	0.053019044	0.073253611	2.067430879	0.595376946	0.878382361	1.018910765	0.883110116	1.490316307	0.773043534	2.17256349	0.862179806
XP462.4445.X1	Tumor	0.368203627	0.050073077	3.777562515	2.011767615	0.707730049	1.435958233	1.624171442	3.510531528	1.369483858	1.303009226	0.378685385	0.135861044	3.185257331	0.887603374	1.555287282	1.926942938	2.026327507	0.0664439	1.072581095	8.546383728	0.628768946	1.098293685	0.647742017	0.786943007	0.399684277	6.276085338	0.685600624	0.024441904	1.093581647	0.458996648	0.137885423	0.782111984	0.059599527	1.059722837	1.587971525	0.713782154	0.190921794	0.129126463	0.427400993	3.539046163	0.139610916	1.10739109	1.008180084	0.934059283	2.322853905	1.302212108	1.194001916	0.432333096
XP462.4445.X2	Tumor	0.360550763	1.564997553	0.367990607	2.37853125	1.964319629	1.748972281	1.977152765	0.682425295	1.399657786	1.482881304	3.068596726	0.437395778	1.807739466	0.463890965	0.525411998	1.321256159	0.682648469	6.644930068	1.324073642	0.880567904	0.75739481	1.317516266	0.537470696	0.935431025	0.232757892	2.011087415	0.568268136	0.594605517	1.527745148	1.374625633	0.555712958	1.894880297	1.515171119	1.687930346	1.971126821	0.612630711	0.498914101	1.90973673	0.845753153	2.698564639	0.328694668	0.634246804	0.600701001	1.663898688	1.17170487	1.066625814	1.352433629	0.308127412
XP462.4445.X3	Tumor	0.65824182	0.39886147	0.554728217	1.058158146	1.56759125	1.137856273	1.332294922	3.040955465	3.179441651	1.937119647	0.245845923	2.406733886	2.932787384	0.457183087	1.560902652	1.248214318	3.034332857	5.66398887	3.089474227	0.171843892	1.367306733	0.90564807	1.648195727	2.404657596	0.239658277	2.174640508	0.462234296	1.767205532	1.364759511	0.271407549	0.865541517	7.996780305	0.381392853	5.836785255	3.199075533	0.471006807	0.465952652	2.135684402	30.86681842	3.638634467	0.019705787	0.542567558	1.582606957	1.832956743	1.026088317	0.837951497	1.03057777	6.100822068
XP462.4445.X4	Tumor	0.351680541	1.560167885	0.904085019	2.47922218	1.682989736	2.183468757	1.867075646	0.727198701	1.289445534	1.286725606	5.252432935	0.061889169	1.135455693	0.408742424	1.872896863	1.770489637	0.587077733	10.81470539	0.813118234	1.97309919	0.935304102	1.157515737	0.403016367	0.674289629	0.248814551	1.994197672	0.548680798	0.592579432	1.534271438	1.185339962	0.291292963	0.611042201	1.587597158	2.129864071	1.580448651	1.138468295	0.798716826	0.580384169	0.565033584	5.578043783	0.200789783	0.297008217	0.321814864	2.253287371	1.01486484	0.962859159	1.029128511	0.23843581
XP462.4446.X1	Tumor	0.301181525	0.141992216	2.376672159	0.463192115	0.955217409	0.610559544	1.280297291	1.261423833	0.729425255	0.779205287	0.467325814	0.111863271	3.199480103	1.268204705	1.669790062	2.061993575	1.515575559	3.246195738	1.217540635	8.519456077	0.671315396	0.71892604	0.976889047	2.458461932	0.349138516	6.806399929	0.749819666	0.15397152	1.199725296	0.770828439	0.314376506	1.310561009	0.204168784	0.000503437	0.241833809	0.42209309	0.148029957	0.158564427	0.106654592	2.487754823	0.428717216	0.907446205	1.015085603	0.620570751	2.096851066	1.130573821	0.993483901	0.698406421
XP462.4446.X2	Tumor	0.268796082	1.929511377	0.940307251	1.219891036	0.992124895	1.571230453	4.02657675	0.887338294	2.015556089	1.079691793	3.023436663	0.246329011	1.306830864	0.281902699	0.967951082	1.437262084	0.628642047	0.032985501	0.9851082	2.393790576	0.59481217	0.912019854	0.543248603	0.900547539	0.246029801	1.76604419	0.564143256	0.197416394	2.86229783	1.557849026	0.071700821	0.678057424	1.889770255	1.353472414	1.849328563	0.408718829	0.642335154	0.372197175	0.41709787	3.038625174	0.524005663	0.907057971	0.391511933	1.299400351	0.952482494	0.911263815	0.967840189	0.089736278
XP462.4446.X3	Tumor	0.344779212	1.454302676	1.295930155	2.669087161	1.562672525	1.031066926	2.228075181	0.084145161	2.55783952	1.100928447	2.739214354	0.039227856	1.526823241	0.401099999	0.571474361	1.631718534	0.886691975	0.327233475	1.146532833	3.993307792	0.694613174	0.889999984	0.505013118	0.655403512	0.231554179	3.318299495	0.612358831	0.185326905	2.015119399	1.278075427	0.149478879	1.016489667	1.378900764	1.05927319	0.793814563	0.563838233	0.580690774	0.235956912	0.062948745	2.389732975	0.258482516	0.535938622	0.450815617	1.416988509	1.174124773	0.980249119	1.122380168	0.208211104
XP462.4446.X4	Tumor	0.369047531	1.676763235	1.313901677	1.4485277	1.168080927	1.240629371	2.546947305	0.732748758	0.82188203	1.07195127	3.026316289	0.106492738	1.729583963	0.267529337	0.777233636	1.648719456	0.880994108	0.846706935	1.128637302	4.004860088	0.678326194	0.786525001	0.426444601	1.180306107	0.306287597	3.090741577	0.622722639	0.358013215	2.220556142	1.716384477	0.154739324	1.269146164	1.682544912	1.627745641	0.777942704	0.588582317	0.458441273	0.323785395	0.36796093	2.540833931	0.289564758	0.354385326	0.69565682	1.173475458	1.008646765	1.001889633	1.233034038	0.075113477
XP462.4447.X1	Tumor	0.300122329	1.190192714	2.729537135	1.598694414	2.444816646	2.123875937	2.416306103	0.071918958	0.923713849	0.861025945	4.761622001	0.077598631	1.082688379	0.759983209	0.678925703	1.169834521	0.578150769	1.833214785	0.661656309	2.572410564	0.774045263	0.868998531	0.287355426	0.306810084	0.207893988	1.618302737	0.550606525	0.325885684	2.290550438	1.384064439	0.063516834	1.48810452	1.246187545	3.546347662	2.012183793	0.456085363	0.671585214	0.213993619	0.438376305	6.281443348	0.150204037	0.471193084	0.508220519	2.015022466	0.699456293	0.692054663	0.656847063	0.057629879
XP462.4447.X2	Tumor	0.249131717	1.100309007	2.497416414	3.490214758	2.304701092	1.745048292	2.556405318	0.073436595	1.184263988	0.884332899	3.804965942	0.22789964	1.13838668	0.558568961	1.001800805	1.321013494	0.634324787	4.239359607	0.738030763	3.116226272	0.859181772	1.312257199	0.243122332	0.483580912	0.2562994	1.829655387	0.601567978	0.39346435	2.178690922	1.028490386	0.293314683	0.894840345	1.156277055	2.521476118	1.163153221	0.30888623	0.668027468	0.195556971	0.908863911	4.656512623	0.098984747	0.493068354	0.457709391	2.354222437	0.972824917	0.731906371	0.619063978	0.003267399
XP463.4402.X1	Tumor	0.291470501	0.042231485	1.133845628	2.255286509	1.564220486	1.761263818	1.200260487	0.664387077	0.754381426	2.262040338	0.456075494	0.002577538	3.636793739	0.292465371	0.805475946	2.574504912	0.241802609	0.562408717	1.983337026	1.003581962	0.47822162	0.680899341	0.474146543	0.293076782	0.267638442	3.276062651	0.483032712	0.216685088	2.385495173	1.07713317	0.338527797	0.928889967	0.035600719	1.768549855	1.186223135	0.803122849	0.126399303	0.809765847	1.058687339	2.163715053	0.137339795	0.267954946	0.521047014	1.201203353	1.515481237	2.103403235	2.378609361	0.377142477
XP463.4403.X1	Tumor	0.280815783	0.053652911	1.942310794	0.816035384	1.795330028	1.895236227	1.997777411	0.107714863	1.027999588	1.649931217	1.35782635	0.072385214	2.197122978	0.291650603	0.953145648	2.746191678	0.492416517	0.04960677	2.268514498	5.477449412	0.527261342	1.118939428	0.448618966	1.112865598	0.19318461	3.932137975	0.481726075	0.138834468	3.133768255	1.264516106	0.240107023	0.754693287	0.006705269	1.812770206	0.72471878	0.668214654	0.190148405	0.271343029	0.08058117	2.262599111	0.17904461	0.606004736	0.663267725	1.034053895	1.322106366	1.555156354	1.689736841	0.095798729
XP463.4403.X2	Tumor	0.18964333	0.009034174	3.851917177	0.463215993	1.14511856	0.608462407	1.293562612	3.837920515	1.43897617	0.76588441	0.153999571	0.008863012	1.742950811	0.638794878	1.781702166	3.406217129	1.23005625	0.084999149	1.323584966	8.055787039	0.565758687	1.058380495	0.557533458	0.665736884	0.204930133	8.47255562	0.420671883	0.179772639	2.183518467	0.564388565	0.09949064	1.239285888	0.011489201	0.804021551	0.457530092	0.826225402	0.079429699	0.09587285	0.138072503	3.486474454	0.436858332	0.92381116	1.266272791	0.571401475	2.16564347	1.426366523	1.115840864	0.340274319
XP463.NET1.X1	Tumor	0.148547945	0.004943732	1.203671564	0.522869279	1.582172363	0.986592931	1.577819866	1.285840344	0.664233075	0.92344284	0.219245591	0.003228132	2.627618596	0.709710276	1.39714732	2.029454977	0.74007474	0.494600744	1.02622381	2.089791875	0.368648622	1.07692278	1.657537543	4.221629515	0.423603351	5.388427332	0.376968706	0.328977438	1.860685226	0.662995654	0.129722596	0.71847384	0.005943732	1.506436319	1.183907472	0.987371728	0.166320949	0.13074169	0.138017909	2.642261398	0.917964126	1.193284663	0.761826711	0.617081955	2.217057366	1.416624306	1.201713827	0.769457701
XP463.NET1.X2	Tumor	0.17823516	0.00717509	1.094960123	0.886472575	0.762537896	1.374712299	2.526125134	0.183413889	1.391910813	0.86632613	1.401954303	0.004685152	3.713598711	0.560228684	1.857680849	2.481257541	0.994885621	0.349949258	2.680419249	2.171566466	0.705977846	1.091981367	0.733751017	0.847014753	0.298593824	5.631065974	0.490102293	0.273827028	2.097255438	0.786719052	0.211859166	0.579115709	0.008626441	1.885590039	0.828072111	0.612483838	0.180680537	0.193401621	0.200312427	3.506585124	0.282771727	0.963617541	1.00407925	0.848092103	1.847883679	1.420470436	0.88006062	0.267665617
XP463.NET1.X3	Tumor	0.271679558	0.108770724	1.068052923	1.612891004	1.707822459	1.904356906	1.85814901	1.200923881	1.166673681	1.900643844	1.118659755	0.110411676	1.826108465	0.268065089	1.158241994	1.936893011	0.60568482	0.046298653	2.415771301	1.993652303	0.642876543	0.985062145	0.446079552	0.660483629	0.18345982	5.029144306	0.413721723	0.017031319	3.390281802	1.237299875	0.709297929	0.69923082	0.130073553	2.666834778	1.009205463	0.681244946	0.196938434	0.514378514	0.075207469	2.935364123	0.098626925	0.576426091	0.724927645	0.960633363	1.652770317	1.84299702	2.342589565	0.196791927
XP463.NET1.X4	Tumor	0.158065056	0.006302547	1.392449661	0.393746809	0.841917104	1.563905829	2.105936347	0.128758802	1.417878599	0.876832419	1.002810564	0.006183139	2.267670442	0.319207586	1.531045298	2.180085032	0.732437119	0.0592983	0.939996484	7.921316059	0.502882934	1.680172516	1.337359858	5.702151191	0.335752281	4.205523563	0.424798305	0.363622681	3.007120892	3.171515656	0.299625144	0.420407637	0.008015257	1.25408123	1.422196782	0.434751742	0.115165091	0.158341883	0.096324078	2.587239321	1.055690398	0.848583515	0.648340755	0.791448415	1.893743135	1.255222605	1.342347315	2.134481778
XP469.5396.X1	Tumor	0.300672725	0.16375602	1.40052289	0.366192219	1.429942349	4.123631849	0.77288871	0.519545122	0.825971989	0.829069413	0.534131995	0.170106143	0.298990969	0.741104694	0.590295292	2.444709569	2.132613631	0.704152046	0.892635463	3.585527204	1.044885301	0.549121388	0.401574592	0.326947028	0.719029143	1.226059245	0.33655909	1.201544506	0.369664632	2.459852896	0.512935654	0.625140993	0.122844196	2.901270106	0.977346191	0.609005575	0.174067132	0.442660472	0.620258589	3.00125143	0.455306925	0.007691751	1.897199917	1.120217037	0.748590253	1.169738995	1.00854531	0.483824182
XP469.5396.X2	Tumor	0.439771654	0.319567302	1.254550034	0.427233083	2.013063683	4.955101281	1.498407695	3.498755586	1.123533316	1.156928569	0.414988644	0.106587553	0.895877241	0.520847689	0.949179215	1.492754264	1.645321281	1.046347905	1.545808929	0.803248662	1.16809086	0.667383204	0.336789369	1.010675574	0.702643065	0.741690958	0.257816462	17.4798019	0.278826074	2.589471562	0.653223621	1.7529828	0.17982224	3.285311913	1.267235494	1.303471099	0.238848484	0.643915456	2.353765053	0.858692507	0.223482973	0.06581573	4.098689629	1.247602534	0.733774506	0.802172351	0.897095482	0.347065355
XP469.5396.X3	Tumor	0.289059365	0.013376231	1.749745048	0.735834215	2.476837527	4.989083652	0.221483373	0.649094356	0.560312655	0.753061088	0.140015797	0.003956159	0.244365085	1.013873926	1.372791975	3.609977923	3.317533217	0.008761219	0.941406771	4.593759008	0.935850712	0.589611634	0.113790937	0.175996999	0.611510135	1.369696698	0.329649969	0.469639256	0.749066521	2.196894419	0.059497374	0.212497872	0.004230458	4.735357737	0.512308632	1.3058526	0.267662164	0.180297994	1.800293422	1.286043343	0.199537095	0.068006149	1.232601387	0.882678478	0.952625137	1.343617144	1.114383844	0.071920216
XP469.5399.X1	Tumor	0.348028491	0.271221729	1.493701775	0.686993029	1.766684188	4.25499919	3.14274983	0.554111236	1.367982137	1.224939824	1.093990802	0.285427568	0.87079461	0.70165386	0.584178091	1.47373595	2.6637933	1.102520898	1.951616609	0.918209979	1.18193701	1.232524881	1.03787787	1.267783939	0.776976398	1.481722656	0.247745258	0.9242868	0.525558782	0.891140502	0.608208038	6.145798137	0.142158113	5.740925361	1.316518199	0.48924897	0.213580837	0.934402795	3.452067083	1.985134952	0.572996818	0.05520205	2.806158578	1.66243591	1.077223782	1.026680951	0.636754991	1.945809897
XP469.5399.X2	Tumor	0.216432782	0.222057432	1.365729991	1.289737061	1.792955575	5.499127656	1.450465566	0.50663817	0.924454038	0.572459343	1.940533107	0.040572547	0.31607794	0.94634792	1.247237511	1.834509854	2.607245605	0.795360458	1.184484958	2.621755401	0.867583942	0.565414586	0.116867225	0.173254989	0.87227102	0.943697025	0.233812381	0.041485415	0.534630043	2.090271437	0.055477518	0.25038806	0.239587633	4.107498206	0.806107375	0.460315141	0.290181056	0.438170656	0.21716367	1.384325876	0.253102728	0.033670743	1.204731047	1.759575611	0.959336954	0.982018287	0.576092713	0.104635177
XP469.5399.X3	Tumor	0.314068369	0.128028358	1.775401648	0.847950204	1.812165715	4.717314068	3.486834924	0.658612059	1.721222815	1.26773663	1.011601949	0.176152946	1.045071762	0.800124596	1.344145449	2.479266215	2.541611741	0.366661234	2.988093712	0.982160684	1.156311813	0.701403324	0.620017246	0.165243688	0.318279051	1.377614939	0.293957607	0.59696836	1.228517992	3.274712338	0.217955113	0.539621267	0.123439244	4.072460034	0.912252848	0.732421965	0.215600625	0.861780367	4.251415215	0.92585136	0.205868182	0.009750607	1.174097056	1.597447161	1.332525089	1.358378968	0.851400688	0.107479731
XP470..NET1.X1	Tumor	0.428709836	0.84006094	3.969867163	0.698946906	0.740773006	1.908179149	0.941679844	0.011718864	1.305391354	0.701335525	0.690269828	0.196176518	1.113105203	0.751494893	1.418695837	9.683989727	9.230951483	1.362934446	0.06490367	15.97004417	1.480502575	0.94126655	0.754891229	0.016564835	1.03175811	5.025070796	0.6257072	0.022377175	0.522660779	3.2204544	0.357277094	1.192543169	0.810671933	1.938755526	1.162938093	1.347105841	0.596876499	0.429544721	0.117470802	2.275658033	0.597237057	0.377918018	1.375159024	1.40235694	1.578745517	1.03860354	0.859737417	0.588714343
XP470..NET1.X2A	Tumor	0.315557437	0.154765484	5.432114654	0.949462855	0.656598713	2.428974159	0.649573134	0.012729887	1.103521036	0.712310311	0.748395908	0.115528542	0.923403779	0.830412959	1.366235572	4.068013029	7.300944073	1.286705086	0.058380716	23.265936	1.283242478	0.799237065	0.896188542	0.046807215	0.875167668	4.744448877	0.584193729	0.0204459	0.716690066	3.178937836	0.256112603	0.748752215	0.136284697	1.787223816	0.934717917	1.009757847	0.586604215	0.340502591	0.111601864	2.056459012	0.966217594	0.49531054	0.810444023	1.244368854	1.394141568	0.888918213	0.822776516	0.640942793
XP470..NET1.X2B	Tumor	0.327306942	0.023707105	5.712826944	0.914198861	0.989763511	1.830108502	0.621785904	0.017476244	1.109394297	0.673960604	0.518675601	0.077514539	0.680749343	0.841634202	1.615904435	4.624580647	7.209200265	1.036442588	0.056872268	34.67354013	1.113181169	0.916952797	0.760130745	0.050858881	0.82266436	4.822470021	0.496612655	0.019037009	0.773940893	2.617203317	0.181525578	0.710394213	0.019409727	1.538380574	1.042347108	1.340788732	0.520169857	0.224127057	0.705126899	2.033393144	0.805862927	0.816889871	0.780608233	1.134596463	1.620887694	0.88845176	0.762164748	0.378374096
XP470.4204.X1	Tumor	0.522544242	0.902627386	0.499642092	0.782497658	0.920324563	1.347020841	1.333116758	0.051886979	2.453218086	3.060876478	0.297428901	1.063920532	2.643828501	0.615332592	0.812990057	2.890119731	1.800820898	2.294904576	0.565612343	0.111681185	1.213127828	0.768280852	1.676061609	0.086373895	0.51298739	2.513776162	0.323268229	0.080067153	0.380080968	1.500399332	1.336685633	9.364673812	0.839274089	2.160271804	2.23834559	1.391763079	0.411870937	7.026933285	68.6205317	2.112863144	1.06573632	0.233162644	2.416985072	2.178456896	1.541063154	1.028858515	1.173613406	2.591103037
XP470.4204.X2	Tumor	0.416722381	1.172545497	3.489552447	0.885481874	0.823582481	2.739073759	1.22102779	0.019002276	1.158373148	1.206738718	0.896850984	0.205982733	1.524094253	0.818568516	2.220067618	2.573308359	3.718831424	1.524853095	0.147583021	2.028781874	1.132215495	0.98327387	0.724178469	0.03426009	1.161897019	3.688575386	0.525021521	0.018814491	0.462938369	3.323514903	0.414123851	1.672253194	1.154539796	1.904309738	1.151887105	0.859645398	0.67212256	1.492263974	1.394797918	1.593155405	0.684929037	0.235013187	1.276155639	1.958914448	1.435902076	1.11579394	0.87761723	0.614812901
XP470.NET2.X1	Tumor	0.343956219	1.066856201	1.89577094	0.814946622	0.912625139	2.516772963	0.873046793	0.026406089	1.280948964	1.503943835	0.49201492	0.321577903	2.031968024	0.739005623	1.128268761	6.643690975	4.124118849	1.10687859	0.171316625	1.429152359	1.50757775	0.940940661	0.856621821	0.027394168	0.921603016	3.831478595	0.604160865	0.028596851	0.403404374	2.790563787	0.484486941	2.617524973	1.015043254	1.655870152	1.068214843	0.837476627	0.650110773	1.399672952	4.007557185	1.426298769	0.517753403	0.162047995	1.468322144	1.919024163	1.186755547	0.994398096	0.872109179	0.829018657
XP474.4795.X1	Tumor	0.171817141	0.439062999	0.693955326	0.339148958	0.974659366	3.598956444	7.902070392	0.857068797	1.29249771	3.225073366	1.390458525	0.107996881	2.333453135	0.992454129	0.597753612	0.461086786	0.48634835	1.043774873	8.095777481	0.439301578	1.402966491	0.374071523	0.17415503	0.455912566	1.715664904	2.47390269	0.11837675	0.214239825	1.290497793	1.363516417	0.266256928	0.563463731	0.19409961	6.17296878	1.254304404	0.427134532	0.177944611	1.779137832	5.645159188	1.943225691	0.095709681	0.246559732	0.629091865	1.634905387	0.523051554	0.292505527	0.429169896	0.166600576
XP474.4796.X1	Tumor	0.168416386	0.634271154	0.873483068	0.493086738	1.350875301	3.744110825	6.488900819	0.620669362	1.5116376	1.082824903	2.221549994	0.227145336	1.95641581	0.981564283	0.66600123	0.429061412	0.849806397	0.89753789	8.664100903	0.849470394	1.616578373	0.499896111	0.321951218	0.411913756	1.006990854	3.050778807	0.132910253	0.116078256	1.168820994	2.482611676	0.32566276	1.216456288	0.379268357	6.332967572	1.362631606	0.644020669	0.134306113	1.438677006	1.661863019	1.915121981	0.178788239	0.135458767	0.667789178	1.251699198	0.529408119	0.378129883	0.446013387	0.278254072
XP474.4796.X2	Tumor	0.197791964	0.222928444	0.558101167	0.605219908	1.568405251	4.409460752	5.122808601	0.449797599	1.320769811	1.437677897	2.200738109	0.200671773	2.33562078	0.995217142	0.47603784	0.477231936	0.247108024	0.84216406	10.6429903	0.547924792	1.632489264	0.423304128	0.118125912	0.602521376	0.430309861	2.794792807	0.152128284	0.017302729	1.296264146	1.34048112	0.186491633	0.40295556	0.076704596	8.046823087	1.18469316	0.596493078	0.175996582	2.575989343	6.140433783	1.231372748	0.055398407	0.207861453	0.680020894	1.586443947	0.526863369	0.539965773	0.521564565	0.003419425
XP474.4796.X3	Tumor	0.190015753	0.342444193	0.568919235	0.543024256	1.690324995	3.201195823	6.268200076	0.787790203	1.013009297	1.468249136	1.996048927	0.093445707	2.305202008	1.279741947	0.355176226	0.509204521	0.745809159	0.828490273	8.729465631	0.943707772	1.322452291	0.404399996	0.141194097	1.019307117	0.863774198	2.63244321	0.155206717	0.017315142	1.224993907	1.182842161	0.138812123	0.741276158	0.213608332	5.130597151	0.953398739	0.4455415	0.139163693	2.455558929	2.617298491	1.140680336	0.128387853	0.531183058	0.703876653	1.111203688	0.678819094	0.543412348	0.533067169	0.003421878
XP474.NET1.X1	Tumor	0.262545019	0.848348772	2.045635038	0.23827649	0.676732925	3.090937858	12.51711064	0.102778298	1.572528309	1.3789356	3.710766059	0.098837166	2.11139951	1.146642114	0.578256623	0.382187984	0.63499984	1.563004226	6.899564681	1.118610365	1.629668013	0.472998043	0.155706791	0.376496717	0.517851797	2.676960058	0.116956771	0.174939067	2.395919826	2.159836483	0.190442714	0.539710905	0.396482558	8.205818526	1.420767339	0.567132357	0.156785118	1.233769986	1.006174646	2.674024436	0.052764336	0.117667798	0.544652567	1.794600691	0.648439955	0.418045183	0.535258018	0.179412167
XP474.NET1.X2	Tumor	0.240644227	0.684844042	0.508583908	0.146069129	1.455886933	3.413546401	13.64938532	0.086880775	1.151754841	1.214241753	2.858882664	0.124395279	1.818232955	1.435376002	0.401181887	0.220640251	0.394475951	0.950422883	8.311562867	0.593868884	1.484824677	0.31756611	0.138348969	0.309355237	0.609245	2.150082054	0.106900581	0.017739952	2.53321916	1.904027299	0.153553686	0.305373565	0.307759801	8.913905466	0.986565041	0.304523647	0.138240436	3.900291913	5.12852145	1.727885997	0.008438545	0.141046015	0.703620275	1.75674259	0.41385531	0.339143864	0.594297258	0.003505831
XP474.NET1.X3	Tumor	0.276501662	0.552730593	0.411010133	0.226391985	1.434704557	3.582876656	14.77576622	0.808416797	1.21867484	1.336990742	2.731692716	0.235593948	1.97972845	1.171209699	0.438616299	0.291649262	0.416629732	0.996717741	7.152160581	0.514146349	1.392566606	0.34409535	0.177713572	0.627851081	0.649824095	2.13384348	0.100364648	0.017765472	1.858590415	1.747144522	0.331112818	0.789205088	0.232879933	7.530017329	1.157700238	0.362897554	0.096643579	3.123975454	5.457843982	1.532845582	0.138661738	0.111936935	1.151822674	1.839788788	0.512382786	0.351882001	0.512341554	0.149051355
XP474.NET1.X4	Tumor	0.271703656	0.714338772	0.513149203	0.188632257	1.188894245	3.513014149	10.88901274	0.725106121	1.267460558	1.609693825	2.679940187	0.106328112	2.226064943	1.306432758	0.566072994	0.304727052	0.334783988	1.062693815	8.510070972	0.858653448	1.494938668	0.364734578	0.226921267	0.46950502	0.792692291	2.346747944	0.110440848	0.01766117	1.524479671	2.380798953	0.137505345	0.425619969	0.275750045	7.291295656	1.126866111	0.363647174	0.122841137	2.44412991	2.652363787	1.928403033	0.084862203	0.157109715	0.575890325	1.802887787	0.551606772	0.367844447	0.495407659	0.111111452
XP512.5500.X1	Tumor	0.243794371	1.964659401	2.425066299	1.137592831	15.0300636	2.364258344	5.017259121	0.781671647	0.901898947	1.017470893	3.639352938	0.127311089	2.050510765	0.372325489	0.595545721	1.655582306	1.792813941	0.755735815	5.582997738	1.029741944	1.785748525	0.515843925	1.030026892	0.895378099	0.13235953	1.445603235	0.195354044	0.081992416	1.677336604	0.791762204	0.317597608	0.785768603	2.403135962	1.979217861	1.170276714	1.395010725	0.108131343	2.89621461	1.850454505	3.356599219	0.043398356	0.34722527	1.466089502	0.783847469	1.877155541	1.145256516	1.012485886	0.265719285
XP512.5500.X2	Tumor	0.21178617	1.145065714	1.800133369	0.594660942	6.787895782	2.34932443	1.693625626	0.580237009	0.836474317	0.882738	3.026193509	0.005369709	2.520175046	0.294096769	0.457269274	1.386247229	0.781207508	0.770939425	3.538605614	2.759196336	1.794746474	0.523202021	0.372816098	0.168319514	0.415424339	0.115663216	0.301742578	0.060863196	1.240949827	0.772154275	0.155547484	0.406797894	1.178849743	1.500911411	1.154945455	1.166122502	0.104327559	1.68231763	0.904265202	1.435604862	0.032214719	0.3926487	1.033366413	0.690870583	1.115926824	0.942882898	0.746338414	0.150790662
XP512.5500.X3	Tumor	0.272813578	1.465379154	2.179433355	0.639600426	10.08101384	2.143843857	1.555123715	0.702496778	0.997499365	1.562072685	3.652609871	0.136596359	3.190488473	0.359817337	0.957751544	1.77536575	1.492346445	1.058940552	4.167048802	1.009695867	1.80362477	0.350411183	1.060900135	0.488655965	0.326265059	2.662370767	0.341952428	1.924312254	0.403484159	0.7080787	0.380497668	1.867585673	1.744960735	1.323279632	0.867752665	1.642483572	0.076486923	2.715366692	2.581849821	1.803152474	1.585625879	0.355069507	2.399398817	0.867393286	1.115436388	1.44247928	1.208251465	0.231494684
XP512.5502.X1	Tumor	0.650305985	1.854238369	1.974027459	0.794417452	15.61891694	3.020783279	1.589714363	0.636288293	1.093273924	1.2593294	1.77279089	0.173960208	1.925698389	0.353780113	0.831039076	2.124950894	0.612156292	0.764872897	2.986660647	0.572415905	2.353055938	0.664570427	0.868076911	0.867793825	0.332920655	0.95408562	0.203606431	0.97162789	1.027966801	2.532420603	0.601041292	1.89346194	2.210426864	1.470846694	1.263858301	1.300826485	0.08811253	1.459501013	3.893919362	4.128821077	0.26321169	0.40826144	1.51619652	0.656996083	1.220578832	1.083228898	0.514248515	0.52482599
XP512.5502.X2	Tumor	0.827112472	2.894722259	1.748737323	1.096398741	10.65448515	3.05596591	1.204528997	0.563670521	1.129923469	0.736690668	1.919426368	0.14966892	1.790088648	0.185588086	1.063372389	1.928580973	1.332940314	0.686006942	3.607285526	0.811126988	1.921636396	0.58685746	1.125270927	0.752112969	0.092500857	0.906655516	0.150235253	0.758484289	0.904266901	1.623760851	0.422313476	1.983657726	3.510113334	3.438745609	1.617541597	0.930310755	0.099303309	2.481099776	2.679652819	3.527894698	0.031294948	0.210109845	1.209709322	0.917103378	1.858532204	0.79022121	0.519369421	0.61387291
XP512.5502.X3	Tumor	0.719587239	1.385535728	1.787140647	0.37440049	4.017634443	1.584006393	0.742482656	0.662966818	1.063571615	1.500005337	1.435322486	0.150747542	1.469755555	0.187862983	0.721117633	2.409999661	1.851366612	2.086636189	1.616575417	0.278587934	1.726670073	0.573171859	1.399996539	1.588912814	0.13236094	3.918804183	0.224367509	1.63305401	0.581034534	0.37634764	1.390110735	3.110800192	1.296136008	2.944902908	1.062940258	0.439797201	0.183286803	2.067759292	2.398946988	1.909370049	0.778596793	0.361200295	1.679728385	0.75581066	0.965480044	1.183637209	0.630993003	0.526781382
XP515.5530.X1	Tumor	0.185781494	0.014818246	1.780388566	1.130035232	1.027664257	1.096527115	6.975970121	6.993124247	1.397434361	1.339230476	0.783827756	0.202894303	0.534845057	0.141848845	1.124297599	1.275666466	0.852773508	1.406418636	0.844956221	4.834064701	0.954657346	0.373559491	0.470869163	0.266611416	0.27842931	2.241797348	0.111597867	0.38357642	2.236507355	0.712034506	0.685756396	0.425238885	0.004304546	4.792305083	1.074184156	0.719007115	0.110777618	0.329307801	0.820756704	1.786265773	0.026236012	0.238715974	1.325687157	0.37464309	0.736749866	0.934455248	1.18964596	0.700892506
XP515.5530.X2	Tumor	0.136348619	0.094872366	1.272506303	1.504458629	1.408256577	0.813071725	4.352690833	7.302856112	1.666453136	1.169913416	1.234248833	0.077615052	0.437708344	0.083178239	0.526604655	0.770185796	0.424514555	1.439761551	0.844093711	2.320102785	0.882493819	0.391071275	0.446801701	0.218762898	0.172621314	1.805972427	0.085836306	0.038653653	3.08909523	0.891665552	0.246550897	0.585724041	0.077590003	7.482110377	1.344599955	0.601210913	0.122861229	0.384371158	0.257537009	0.947020465	0.0187518	0.401961282	1.427748137	0.282969432	0.63364137	0.757307665	0.966448481	0.335630154
XP515.5530.X3	Tumor	0.24772051	0.002408026	3.872517107	0.86932522	1.079124691	0.701336488	4.904688939	1.436568716	0.702310535	1.173024243	0.401600618	0.008755729	0.010334034	0.341472605	1.791461971	19.82016128	0.893669801	0.312128189	0.864878699	4.324633114	0.780030563	0.894646966	0.281643294	0.13671236	0.434898595	4.700410748	0.149952159	0.117631583	1.675051772	0.381467416	0.155955681	0.661170907	0.009362804	2.781297276	0.819104567	1.849199881	0.091398222	0.047818954	3.36669696	1.257066715	0.057065861	0.668458564	2.138531663	0.190431082	1.535504309	1.404647423	1.784980423	0.422999617
XP515.5532.X1	Tumor	0.904738607	0.054731262	1.400918736	0.781539415	2.692010658	0.827360714	3.939804439	6.667463398	2.203653323	2.425517855	0.087320144	0.843743834	1.521075788	0.182939419	2.255926254	1.029587676	1.824368874	2.679548358	4.228204316	0.731666827	0.982643868	0.617492131	0.904136412	0.568154915	0.026642875	0.781797867	0.103943536	1.616719404	1.793719068	0.559221663	2.876437662	2.430051235	0.028471152	5.343406007	2.132034176	0.658160732	0.188059356	0.484583958	26.76156725	0.33034138	0.020644101	0.317588618	4.898400473	1.204751018	0.649803345	0.807568318	1.094348025	1.858168562
XP515.5532.X2	Tumor	0.471468	0.12873317	2.11063136	0.816363869	2.538286469	0.666297303	1.634891875	6.590555651	2.193760131	2.794631236	0.102224689	0.938300648	1.239434688	0.18572923	1.511872586	2.06355727	2.651293891	1.544362121	3.5071626	1.120845783	1.089133674	0.500751951	1.220537851	0.766849071	0.03569774	1.675855791	0.122228493	1.44654422	2.716719543	1.314723492	1.794630255	3.006409077	0.200928975	2.678094723	1.799923671	1.268192221	0.075462454	0.553068993	30.25206355	0.56804577	0.031102509	0.46660799	4.166214256	1.131974805	0.872364647	1.012192744	1.392713297	2.181782796
XP530.5330.X1	Tumor	0.097503113	4.314599571	1.25240446	0.509269627	1.851979842	1.47667471	1.194609725	0.076266108	0.858711722	0.475957164	3.732170995	0.223722796	0.177332672	0.707506589	0.919813083	0.742801616	1.852095356	0.530662672	1.743633202	3.494096115	1.365674624	0.811105869	0.395302883	0.720025664	0.018043929	0.538311472	0.417737045	0.050206885	1.750106631	2.297637338	0.137352614	0.466746769	8.335579722	7.363202214	1.090940101	0.56282743	0.404058232	0.416953372	0.045965525	1.775925444	0.405558725	0.488704376	0.433301688	1.037481083	1.457088442	0.276773594	0.16701958	0.509241173
XP530.5330.X2	Tumor	0.120469919	3.755796432	1.293864301	0.566092774	2.25764469	1.225487493	1.442143333	0.453122282	0.655896196	0.623758113	3.039946665	0.107250322	0.177455517	0.795474906	1.181991405	1.059138818	2.123683431	0.334596484	1.80604431	9.140018082	1.248143346	0.877111253	0.386633891	1.077075547	0.031272911	0.126052694	0.420755343	0.051868944	1.33368519	3.805160716	0.09020409	0.467954505	6.488199458	7.127894725	0.798682582	0.520525199	0.396113382	0.251377215	0.047487177	1.120510438	0.509680805	0.569821612	0.391124548	0.842740041	1.841048853	0.357984752	0.262754175	0.334238299
XP530.5330.X3	Tumor	0.065201039	2.629538064	1.025029389	0.522740915	1.061335749	1.651098473	1.796187408	0.062419933	1.146018895	0.471158767	2.360989461	0.177261779	0.149708077	0.686540521	1.385532834	0.636758794	1.682617492	0.084594451	1.041041488	3.287687159	1.179227506	1.368723294	1.087499828	1.317125827	0.024982513	1.318566952	0.316696765	0.041091783	1.922999628	2.450297592	0.042743442	0.711638851	4.513195956	9.930196033	1.235101177	0.662435248	0.438216142	0.247999357	0.037620446	1.363089059	0.940951707	0.637542014	0.303608361	0.770384974	1.810677	0.306675873	0.137567723	1.496385281
XP530.5330.X4	Tumor	0.141326023	2.947577176	1.186285369	0.58399611	0.973404463	1.223586209	0.703272659	0.543285308	1.140655199	0.842417159	4.996029935	0.818903295	0.431028284	0.474571746	0.603073855	1.220909225	2.401029923	0.486439632	1.632728797	4.533400315	1.253936067	0.678057708	1.049636693	1.506841207	0.069973957	1.033561362	0.496149675	0.047556277	1.830680162	1.435414339	0.297629247	1.397418273	4.411357424	4.056170499	1.113847118	0.762820644	0.406952138	0.868845998	0.043538834	2.569019723	0.900560723	0.617899029	0.523242452	0.912140904	1.327773433	0.546553184	0.268508391	0.996401816
XP530.5332.X1	Tumor	0.130862098	2.651923115	1.090414585	0.411909298	1.089608659	1.807743627	1.904113246	1.145398582	0.78787205	0.839242213	2.178635491	0.423898656	0.247033361	0.475387265	0.931042215	1.627761465	3.00545589	0.509618205	1.44367058	8.356248281	0.983571773	0.795224724	1.667825241	1.326874511	0.04759565	2.76325395	0.488017697	0.406031028	0.86013361	2.41027446	0.230644012	1.242421758	3.973703352	8.406984137	0.918150878	0.610181946	0.340034997	0.423825686	0.040020202	3.182891405	0.953412749	0.511850014	0.501693767	0.633884672	1.099443375	0.649665967	0.307621021	1.580878543
XP530.5332.X2	Tumor	0.086660396	2.820308168	1.585212935	0.447661891	1.707060358	1.598074795	1.823937385	0.55519602	1.073051939	0.678952872	2.296485625	0.192563549	0.14854558	0.418333484	1.526770127	1.4214277	2.816369753	0.462017535	1.285317476	7.509850866	1.242499791	0.854422329	0.773638439	1.229874776	0.025085991	1.637464854	0.575524973	0.063548643	1.498495645	4.604055893	0.162039912	1.315347804	3.870330108	9.434004139	1.372101009	0.559786713	0.506184496	0.308785142	0.058180202	7.974980859	0.876613927	0.256185793	0.424527398	0.661846408	1.091607833	0.566908048	0.261927846	0.920186128
XP530.5332.X3	Tumor	0.095196019	1.843580406	1.272555932	0.522770424	1.468775131	0.905786421	1.451318207	0.65140592	1.441518862	0.623209658	0.893948652	0.318273664	0.124814845	1.276689684	1.491691369	1.130335086	1.839445999	0.303799538	1.257512348	5.865147529	1.19214467	1.104610051	0.419699511	0.979140936	0.022583128	1.151980741	0.359901524	0.051014725	1.23318097	6.182664061	0.608612039	0.381697869	2.347198236	12.58801324	1.612803259	0.748665182	0.608714932	0.197762833	0.046705121	1.736576045	0.881789642	0.547617464	0.377868286	0.564236217	1.310109491	0.533925258	0.259767876	0.916775482
XP530.5332.X4	Tumor	0.133631083	1.187108879	1.125820871	0.51903516	1.006565628	1.115843066	1.458424269	1.122274577	1.040199871	0.736074745	0.27892605	0.103094941	0.211534566	1.512864782	1.239078492	1.379593803	2.699974917	0.225412851	1.096170543	14.12978178	1.037313482	1.145931075	0.72563052	1.26012133	0.043352605	0.921445948	0.425395419	0.420629853	0.304237457	3.994693183	0.229830018	0.337603216	1.652427245	13.17892588	1.274674743	0.559169226	0.307742035	0.159065797	0.219276395	2.063798896	0.600573882	0.745298451	0.278448684	0.571012572	0.983631342	0.783846346	0.379396354	0.335005898
XP534.5490.X1	Tumor	0.14735406	0.423242142	1.145496028	0.753813812	2.102046148	1.719711914	3.325555665	0.369227748	0.981282066	0.506632567	0.652342681	0.16913685	1.137928293	2.201731547	0.806458503	1.414629544	0.717245448	0.362874979	3.832448291	1.534588859	1.008062365	0.574028052	0.316906923	0.17832208	0.852471232	1.107113402	0.783108828	0.34008643	4.123268513	1.249206834	0.360572726	1.018982251	0.464968736	5.873491558	1.041418473	0.742671523	0.554520961	0.660988012	3.383992019	1.922630675	0.485810707	0.151262718	1.185393801	2.343041273	1.099686245	0.649087239	1.60072392	0.345091401
XP534.5490.X2	Tumor	0.127321705	1.291143723	1.311395488	0.848954194	1.778878943	1.595155945	2.667444809	0.422702122	1.543393183	0.593905119	0.605393296	0.249783355	1.208041063	2.355404909	1.008754835	1.320189983	0.831913973	0.321671086	3.253954223	1.125840851	1.122570849	0.439951062	0.36607395	0.19202158	1.008838552	1.893266592	0.938026828	0.044338782	3.249389539	0.817451162	0.841014402	1.041980889	2.323897207	5.757887219	0.994763273	0.4028357	0.473457854	0.816903339	4.546337503	1.125440955	0.023468393	0.151706169	1.189224847	2.243880313	1.450196137	0.683222467	1.391388514	0.368770874
XP534.NET.X1	Tumor	0.236223104	0.485174037	1.33642067	1.19886216	1.442484125	1.358722448	6.74916155	0.43076849	1.159362511	0.576679981	0.457255863	0.179636194	1.245669857	2.56612319	0.631460833	1.802468077	0.886334177	0.353100939	2.468204782	0.971073849	0.825354392	0.460802119	0.401158422	0.231810462	0.514483605	0.941823919	0.758068396	0.233148328	4.150651552	1.10622591	0.288338457	1.548170454	0.527499658	3.790166851	1.677931477	0.621319659	0.388799906	0.847619442	5.322372838	1.250492861	0.382769349	0.167100275	1.160741662	1.810489208	1.386599589	0.810521618	1.265442871	0.266882524
XP534.NET.X2	Tumor	0.307231643	0.80538206	1.384016966	0.98944398	1.936808066	1.364737573	3.495733944	0.446110204	1.928427288	0.489141669	1.157346217	0.350971775	1.026452796	1.984563673	1.367222911	1.999653707	1.461249749	0.442773732	2.450329726	1.287124907	1.111528048	0.521082679	1.0759906	0.56908355	0.584054364	0.747136782	0.670278286	0.929892135	3.380597502	1.360784027	0.552100607	1.876721849	0.898876732	3.002336813	1.53664592	1.049734128	0.448830654	0.811620898	2.524971873	1.840131055	0.781607922	0.094186431	1.236653141	1.953933488	1.915716771	0.878230213	0.946059209	0.476301346
XP552.5434.X1	Tumor	0.242483379	0.536799956	1.230525534	1.489648151	0.546968947	2.174273507	3.564628907	0.406776422	0.623177262	1.511203635	3.762603242	0.006199968	1.025483159	0.217100892	1.593554777	1.825694763	1.150439374	0.018494148	2.114297522	1.058468768	1.254433272	0.308090331	1.629658381	1.807142291	0.062671032	3.045478667	0.13688897	0.445723762	0.899352835	0.293097891	0.171540129	3.491726891	0.556294767	2.307513693	0.947659492	0.543823441	0.050299659	1.312731883	0.98414879	5.99365028	1.589350469	0.251260421	0.682752703	1.116946734	1.623034756	1.533966822	1.285028202	0.459582115
XP552.5434.X2	Tumor	0.249788576	0.657377895	1.154873059	1.278838847	0.404552262	2.216692443	1.821302943	0.381767885	2.186318333	1.313514671	4.627838387	0.005818795	0.521642786	0.240939588	0.825741429	1.790678815	0.726714836	0.287720112	1.636115312	1.863248885	1.199353835	0.44657916	1.365805773	1.806525041	0.014665648	3.375870665	0.191720414	0.052886823	1.296811903	6.253227341	0.187340129	0.289014988	0.471052368	1.582546052	3.476586003	0.793198785	0.390183553	0.467260297	0.246809837	16.34688956	1.351795697	0.586837024	0.439847425	1.063556076	1.832158021	1.781600623	1.140337091	0.416152582
XP552.5434.X3	Tumor	0.288161658	0.580493332	1.249754922	3.456658436	0.555613898	2.559289345	3.664156048	0.413133105	0.623115633	1.261196326	2.372665387	0.006296854	0.421619539	0.187858185	0.84764551	1.966032341	0.693823018	0.018783155	1.196708245	2.810538895	1.370495428	0.212217826	0.779410406	1.000768816	0.010307975	5.000858238	0.121623606	0.057231889	1.013325008	0.20196287	0.330922638	0.516663869	0.759503984	1.67828063	1.045152941	1.091206873	0.068185823	0.385109013	0.03521494	3.018441724	0.959290241	0.226521436	0.480263506	1.171944567	1.362292831	1.905095437	1.533562186	0.343899053
XP552.5435.X1	Tumor	0.205459014	0.028537376	1.46119012	0.609754051	0.200456412	1.349094314	1.739101972	2.992096198	1.394245652	1.515153901	0.492436893	0.007362165	0.921372329	0.227257031	1.787898735	1.787639093	0.79934199	0.021960914	3.067722179	3.644662949	1.073848474	0.64668891	14.95623146	4.799828054	0.01492161	8.236894832	0.074554391	0.066914456	0.398610916	0.120857056	0.000475923	0.751247815	0.040749187	2.589805161	4.075225967	1.571381209	0.079630023	0.296020258	3.607272913	7.799197404	0.040909805	0.535616031	0.399374219	0.778446925	1.735923158	2.003539453	0.970017065	2.552051131
XP552.5435.X2	Tumor	0.200136803	0.001069109	1.191562403	0.394544056	0.086627073	1.022666619	0.588021159	2.265648858	2.073199322	1.582959958	0.00113348	0.247313477	1.050035345	0.183312581	3.337824706	1.455284306	0.711293404	0.017908552	4.81535353	0.470661654	0.745931602	0.363169639	25.46097596	9.975447013	0.000352603	9.771827539	0.039296207	0.338456417	0.678499108	0.995739087	0.055133724	0.767958602	0.003129668	1.41674584	1.954201331	1.414265868	0.00471189	0.243290811	27.31093981	103.6920256	0.199928363	0.431003329	0.269395295	0.815862787	3.163349762	1.189920687	0.647393635	23.79524678
XP552.5435.X3	Tumor	0.190782568	0.001007789	1.123219075	0.609381176	0.051339079	1.437715481	0.316078571	2.951310972	5.092804219	1.44610094	0.001068468	0.080078512	0.756142503	0.187219598	2.78111557	1.179234351	0.521583914	0.239430536	4.289136348	0.278928576	0.815544227	1.010773413	26.37067917	13.08135291	0.013065231	9.443331428	0.036636759	0.051437245	0.28387036	0.207172067	0.006096312	0.61401519	0.002950163	1.198396064	3.064410072	1.038539444	0.071846038	0.23739005	19.69045183	64.12558149	0.558025891	0.410490278	0.298055996	0.853736865	2.836817885	1.702012371	0.559475579	13.50349091
XP552.5435.X4	Tumor	0.26032047	0.094064728	1.035239219	0.440724625	0.229270145	1.826875002	10.65670993	1.81653476	0.850698094	1.225220271	0.402388822	0.005216023	0.801321684	0.217121018	1.266096695	1.646416743	0.525946398	0.70214565	2.016377439	1.713995439	1.056668016	0.372099974	8.656874223	7.689655472	0.019652073	20.07331119	0.077661293	0.332355999	0.661058906	0.249050524	0.372479564	0.550631795	0.074590946	3.179361162	1.002326244	1.005061972	0.139567182	0.39089173	0.562491647	14.75668409	0.513524278	0.397673018	0.321423233	0.688766487	1.57061969	1.73283738	0.830407557	4.429524223
XP580.5585.X1	Tumor	0.273785503	0.483628377	1.563700986	0.301982108	1.733444355	1.390539886	0.372265899	0.340929205	0.605478389	0.602615417	0.156135604	0.104028737	0.936105582	1.327576147	0.839566785	2.024532386	0.52149064	0.024847373	2.764125011	1.185775349	2.21010833	1.803701805	0.814088719	0.133092926	6.81675334	1.387834634	1.216604759	0.078649484	0.362189028	0.233739759	0.186601813	0.102566265	0.475181894	0.508974729	0.209422504	1.028332037	0.592765793	0.365411194	0.587723836	2.669145502	0.640083725	0.447224213	0.794218747	0.674912519	0.483440216	1.030024961	0.618614052	0.369208663
XP580.5585.X2	Tumor	0.270053734	0.451937454	1.06657971	0.45478675	1.939195718	1.426930165	0.536879014	1.234636425	0.671230715	0.42060474	1.628284646	0.103406829	0.434929194	1.128055862	1.326273923	0.860968353	0.453694519	0.016948064	1.37351103	0.869120693	1.92121429	1.505144493	0.855299715	0.484394027	6.008378568	0.267604094	0.743566194	0.05364577	1.104606234	1.182256809	0.044882538	0.079115728	0.426290173	1.034273692	0.493585785	1.477207087	1.027563058	0.340198858	0.191143444	0.583241866	0.042860699	1.149991491	0.772236682	0.600214592	0.61793224	0.863878606	0.725796381	0.083292267
XP580.5585.X3	Tumor	0.238277965	0.538459386	1.316326864	0.501201115	2.009212843	1.295062567	0.761633843	0.286994941	0.585775091	0.46017532	0.521528481	0.087549834	0.616499786	1.086786458	2.499897744	0.870237144	0.549895587	1.693307568	1.658342394	1.806012331	2.012719522	1.141169114	0.667456356	0.149802227	6.160110755	0.449352603	0.92861355	0.066207305	0.702700729	0.458450881	0.051451096	0.133871094	0.495676268	0.653868274	0.437397493	1.225421279	0.819018045	0.349944795	0.295199037	0.332168906	1.124050271	0.884025919	0.65272246	0.576139392	0.596267335	1.016799008	0.837215922	0.292689694
XP580.5586.X1	Tumor	0.718925248	0.132448902	1.363376712	0.127156698	3.810112761	1.510793495	1.805549817	5.524088887	1.683517617	1.708857894	0.421620805	0.402718025	1.604786286	0.339855149	0.535993214	1.023340378	1.08914073	0.40348522	5.634908378	0.112545517	1.940424525	0.663674388	2.158669572	1.141540604	0.586683684	0.8065709	0.503716551	2.17257608	0.273428577	1.68200793	2.827175758	2.297596805	0.123858276	4.303532071	1.528360693	0.833636659	0.395371923	1.04699039	16.98812443	0.875769555	0.05478754	0.394173172	8.615807228	1.332178968	0.665152776	0.506545461	0.467661609	3.758753506
XP580.5587.X1	Tumor	0.23133688	0.848575948	1.385824575	0.342051332	2.131554025	2.086930099	0.55613754	0.302147325	1.484414695	0.564287491	0.264569742	0.006127698	0.639145016	1.757241592	0.765589028	0.774473935	0.765891463	0.022020898	3.392869013	0.550614259	2.00028489	0.847466772	0.47577317	0.205390181	4.753976434	0.07128585	0.923759987	0.069702832	1.011083122	0.80792587	0.663718167	0.071447186	1.093977439	1.133567977	0.68779076	0.966660207	1.012249813	0.590237283	1.22029724	0.479514315	0.319048238	0.992019889	0.963634776	0.869466544	0.864769001	0.947895215	1.042633997	0.090194775
XP580.5587.X2	Tumor	0.281159318	1.200003558	1.139660985	0.243372132	3.061991799	1.636618507	0.51545797	0.24847699	0.529224698	0.66679405	0.562558541	0.005039237	0.86405361	1.768042544	1.48585675	0.723695421	0.836030991	1.089378042	2.525798459	0.547717989	1.80391872	0.610840069	0.570034195	0.234454788	7.403778136	0.058623367	0.915057551	0.481949587	0.500720991	0.890300484	0.126347074	0.318247632	1.566024688	0.966509386	0.375599699	1.363797565	0.698026795	0.682197793	0.906767543	0.387571867	0.045797483	0.688104458	0.746785171	0.830781741	0.367663357	0.984917734	1.015488688	0.385924719
XP580.5587.X3	Tumor	0.259107319	0.857918411	1.119168101	0.53340466	1.107683185	1.572363382	3.603369191	0.244008985	0.702774558	0.566070538	2.546014901	0.004948624	0.428032454	1.4887691	1.79418305	0.512240575	0.736043196	0.017783699	1.677111573	0.947620275	1.972354226	1.210351137	1.274851936	0.309085115	4.811627356	0.057569227	0.742916618	0.056290809	1.292287124	0.418200425	0.468429222	0.376929582	0.816984235	1.128501073	0.602632315	1.377920581	0.964385436	0.581153585	0.47078108	1.14951063	0.357278981	1.64867233	0.736168992	0.890957827	0.587799669	0.800202771	0.88086021	0.441865594
XP592.5577.X1	Tumor	0.543704112	1.588668258	2.297887792	2.049055939	0.353029312	0.611577437	0.467069474	1.114166274	0.5607094	2.378151455	0.122547923	0.007422936	0.652478748	0.669238988	3.576873059	5.236729444	0.664243844	0.579227664	1.658359664	4.394705413	1.913911502	1.064502777	2.291611594	0.445238849	0.094365929	11.50558029	0.395870561	0.092118634	0.481060893	1.852436835	0.512730666	7.721719782	1.596792596	2.314597723	0.726495149	1.944125703	0.153036464	0.585572569	1.91099435	31.98431572	2.202197154	0.559378384	0.82128992	1.549931971	2.085360778	3.777899372	1.58580238	0.701115592
XP592.5577.X2	Tumor	0.365631566	0.47771516	1.665244391	1.557717958	0.400789281	0.726935916	0.577886484	0.36306842	1.065008899	1.535303939	0.294329794	0.007363208	0.858155289	0.615539688	3.692788724	2.898504851	0.542654818	0.769557708	1.175970793	4.12306587	1.623120006	0.974405763	3.597455284	0.587108578	0.088288731	10.3895634	0.169331097	0.083756813	0.636532579	0.930557582	0.137156464	4.0914061	0.490709801	1.82656163	0.02098432	1.815708107	0.342965783	0.55527413	1.13042025	12.53387332	0.066918148	0.994422055	0.503107619	1.344548552	1.278365377	2.935041465	1.532904824	0.335965838
XP592.5577.X3	Tumor	0.375418668	0.811582561	1.501767322	1.155690694	0.242545084	0.526499159	1.304080733	2.318046357	0.441115501	1.307521028	0.315362714	0.271092411	0.534498022	0.645007311	0.946161772	3.052514434	0.507053614	0.216623167	1.130958676	4.130518746	1.50402546	1.112847063	3.697668621	1.08889469	0.07399442	11.14095257	0.229412478	0.075534406	1.299442678	1.717155291	0.325262596	4.506442523	0.695071079	0.83317768	0.303615513	2.880106538	0.016119964	0.785015302	0.753601009	12.36410243	5.297767236	0.959733816	0.461727843	1.501697472	1.99462989	2.359389199	0.869083228	0.711931448
XP592.5577.X4	Tumor	0.341591061	0.02602875	3.355195525	0.713049968	0.379590065	0.508685111	3.657136109	0.73152358	0.39434458	1.873118742	0.09031714	0.177229527	0.338805887	0.323788261	2.871290856	10.66545672	1.122095848	0.524468883	1.381785091	0.954631665	1.423958663	4.759536021	3.909511998	1.824604869	0.000689753	72.3550565	0.135618706	0.168756302	2.233965961	1.273129682	0.056028994	2.050269809	0.012525053	2.52479463	0.635493195	1.685640898	0.019536042	0.091353407	9.052163528	8.823755069	1.861785362	1.470947204	1.618075576	0.65696145	1.85601622	4.187487179	1.995191845	0.537601859
XP592.5578.X1	Tumor	0.624926982	0.580476875	1.92588685	6.506459027	0.924818804	0.269593932	0.829251313	2.972315094	0.226226141	2.581965825	0.202348902	0.312664213	0.298648845	0.535718557	1.364886626	4.225377001	0.808622041	0.59503076	0.625124927	2.922969819	1.305310231	0.216952043	2.589281617	0.692010159	0.020852086	5.084417178	0.185400517	0.09686635	1.242470091	5.580662971	0.208045601	3.552955339	0.750681527	1.300600577	0.014180337	3.353170215	0.039972088	0.309238016	0.588396459	4.07144458	5.718994694	1.066180188	0.700340595	0.786698515	1.238134525	3.955303158	5.282910288	0.815433205
XP592.5578.X2	Tumor	0.546130995	1.228660178	1.679741267	0.95233198	0.183063906	0.441521805	0.94793352	0.366229132	0.26177277	1.154984364	1.34965197	0.467484497	0.424373475	0.515961753	0.973529035	4.593845588	0.597059001	1.334485865	0.939081759	5.960765705	1.574267036	0.616739199	2.969928124	0.513696935	0.023322525	3.101168198	0.130947375	0.084485963	0.117290057	0.748735114	0.05217501	10.01227479	1.273305183	0.852272752	0.291885321	4.047586518	0.136063868	0.302069917	0.034040194	9.526005463	0.067500707	0.905250252	0.515020369	1.463195287	1.227101576	3.084555316	4.676755645	0.537196179
XP592.5578.X3	Tumor	0.594874135	1.455458442	1.297352988	1.971127918	0.035071653	0.822803157	1.103439143	0.282858121	0.520681056	0.966097956	1.562634187	0.005736503	0.716440058	0.428307535	1.438598148	3.554456998	0.480082591	1.077086518	1.044734987	4.429724164	1.597934594	2.076687898	4.049146448	1.165848239	0.043896778	2.861742343	0.144848396	0.065252976	1.522140378	1.34273888	0.043448395	6.131198707	1.472126924	1.61009698	0.385495412	4.982585488	0.050207127	0.420324007	0.360942972	20.51259368	1.555247846	1.167923963	0.286598362	1.730276374	1.758596404	2.110510146	3.03229859	1.36993837
XP592.5578.X4	Tumor	0.594184991	0.605676028	1.587552577	1.573511133	0.164158802	0.54556015	2.422747388	4.713807299	0.457750739	1.573224831	0.096496554	0.655654517	0.577201787	0.476198073	1.782810058	4.198794789	0.457239761	0.536435527	1.095841356	4.291345895	1.568034109	2.368052601	3.510789873	0.584116469	0.046202232	5.456293692	0.174019623	0.079849147	0.492514923	0.415902969	0.437254476	4.647267746	0.692368459	0.980307217	0.313070049	4.839110421	0.045841332	0.36584687	1.301863907	10.86798119	0.724400343	1.085745569	0.541144201	1.217243229	1.520036554	3.364300505	4.209012104	0.688474015
XP144.4332.XN1	Kidney	1.718967613	1.047052704	0.1535292	0.481052769	3.387145613	0.868407511	0.610164688	3.890572767	3.959448686	2.73596772	0.009121368	1.314604491	2.202861451	0.603473797	0.765677013	1.328565233	2.39395094	3.079868695	3.876301758	0.000290978	1.474538211	0.620565056	1.40867189	2.305760746	0.074888912	0.348668467	0.308208034	0.970233206	0.504571419	0.550858235	1.470425677	4.181489913	1.03725477	3.645141985	3.921246121	0.27816169	0.472479713	2.490405093	144.6510206	0.567275743	0.288253969	0.194985991	2.993556322	1.532812201	1.216597958	0.523728775	0.780994083	3.327276313
XP144.4333.XN1	Kidney	1.909162921	0.770272941	0.008595723	0.73662066	2.845317374	0.661974886	0.432604736	3.264541995	2.344866551	2.14833585	0.018093031	0.658099993	1.798214843	0.314550159	0.821826033	1.553135111	3.161310317	2.529386534	2.327699185	0.000280803	1.597139131	0.680954518	2.283983574	3.081569787	0.16937053	0.300478655	0.332044853	0.759203067	0.396559544	0.862618207	1.126067805	1.084099337	0.759760299	4.654769035	2.413293914	0.217937976	0.480251836	4.691533676	124.2430208	0.445357689	0.334591811	0.236481924	1.30709878	1.493409692	1.251302593	0.777645732	0.991568174	3.722520708
XP144.4334.XN1	Kidney	1.810444885	0.766052706	0.150622538	0.738673189	2.639999944	0.687585533	0.511109679	4.006959991	3.090335946	2.142519067	0.030949968	1.239065626	2.011222485	0.56754633	0.932947842	1.712453381	3.339984899	3.017478177	2.853215858	0.014390653	1.678485089	0.676294918	1.679049608	1.970119055	0.207990248	0.454814406	0.368623355	0.801115668	0.398624796	0.666124899	1.428172765	1.603424931	0.702336814	4.797599773	3.363998533	0.27142624	0.550474857	2.723570672	110.7960529	0.585211281	0.209035092	0.274457742	4.112021388	1.332856514	1.467291168	0.682637446	0.62562033	2.932537051
XP144.4335.XN1	Kidney	2.067505045	0.847653336	0.118347165	0.681875624	3.569725038	0.688984636	0.754562507	3.317590935	2.067215437	2.6920188	0.066107216	0.411144875	2.064554484	0.376805498	0.511966467	0.600160297	3.23177598	2.172583134	1.679204169	0.014104395	1.341360135	0.654309488	1.703986957	6.478760478	0.188526018	0.320095814	0.311322104	1.17092787	0.437562446	0.712620725	0.752660124	3.337835055	0.807094013	4.25140861	2.240652536	0.2588799	0.434864894	4.774292026	97.3356386	0.431753727	0.279878561	0.464814125	1.62792343	1.275985921	0.855443277	0.571553443	0.869388964	2.832787676
XP152.4608.XN1	Kidney	1.46582158	0.562628072	0.741718258	1.0847678	2.487108672	0.717420041	0.65051703	4.680568138	3.13308038	3.845167095	0.015934637	1.806258464	1.380273644	0.21716209	0.517491677	1.039509518	1.454311988	2.722548171	4.477778827	0.116221358	1.631170152	0.996847399	3.622594018	9.710090437	0.018215495	0.249178977	0.098972166	0.961068074	0.289813421	0.737167052	1.913337008	3.537968933	0.532467079	5.693714345	3.321487358	0.304124844	0.161540943	1.730416938	197.2011656	0.727515353	0.502366639	1.034704563	6.105270143	2.008624969	0.816488748	0.694753482	0.50398349	3.415345911
XP152.4610.XN1	Kidney	1.38108613	0.002508734	0.509504641	1.07594653	3.019876618	0.865952472	0.762806627	3.26075237	3.374924619	3.927290482	0.022500688	1.735224505	1.538550548	0.250518435	0.959846621	1.152400239	1.592699153	3.091699023	5.353968725	0.029136622	1.062269221	0.7815651	3.227608854	10.94817069	0.017040603	0.234855653	0.104042524	0.910885135	0.428768412	0.560490865	2.540981294	2.953168851	0.027754805	6.600662558	3.415689369	0.375895134	0.127611639	3.179579636	209.1161561	0.373770882	0.496753628	1.185614812	6.141764958	1.103845853	0.985731977	0.710708143	0.511313447	2.816600781
XP164.4304.XN1	Kidney	1.574544733	1.229336506	0.556014417	0.834320933	1.215774265	0.960589996	1.07673503	3.083743513	2.667001175	1.972747548	0.010046523	1.685444129	2.330229355	0.338254521	2.11595862	1.99742525	4.115783233	0.725394527	1.455179123	0.000319716	1.705651062	0.700455153	2.752644776	3.221701238	0.305095444	0.792568785	0.174620481	1.787067457	0.664673646	2.59164255	0.840880675	4.898540819	1.291163797	4.065763402	1.98054951	0.584143267	0.111422017	1.651936144	153.9722263	0.715933608	0.327680667	0.470509247	3.180380269	1.284292813	1.221302116	0.711672213	1.033650787	7.45915872
XP164.4305.XN1	Kidney	2.357167653	1.001644547	0.480736527	0.54924956	1.802900507	0.845160925	0.697591993	7.281094342	2.875218307	2.172967152	0.005296953	0.781463843	2.031294381	0.278438242	1.295766513	1.37294935	4.971000189	2.680908062	1.728626329	0.012764461	1.498369839	0.405378272	1.221589329	0.943876734	0.224195419	0.590106315	0.141833321	1.184091102	0.912020487	0.886555867	1.479028057	19.14694769	0.968972283	4.679695747	2.868414298	0.344291625	0.109170925	1.506725592	171.7842054	0.514167674	0.282105202	0.157803215	3.733273205	1.186443915	1.058166182	0.558590978	1.316347342	1.830757836
XP164.4307.XN1	Kidney	2.518668939	1.255349416	0.310890526	1.158278611	1.838629709	0.999842143	0.795671305	8.653523145	3.261942939	2.171887283	0.007535925	0.64962764	2.323076113	0.183358983	1.254067186	1.173211041	4.893997084	1.134822253	2.286712505	0.004762155	1.687601927	0.896906348	2.840389083	3.418288467	0.140676752	0.405507991	0.225688798	1.163805578	0.369738469	1.139125108	1.410152772	5.024938053	1.387081571	2.942866867	3.872581241	0.325241202	0.153031007	2.58106202	186.9852876	0.549165301	0.284190608	0.41018499	2.749258116	1.618785959	1.425961193	0.698864247	0.743471635	3.290104802
XP165.5288.XN1	Kidney	1.155923464	0.050077492	1.436409311	0.828310111	1.677341792	0.822185298	1.468447819	0.474835689	2.629485453	2.74974495	0.672144581	1.415810335	4.922095452	0.265791475	1.06045618	2.204326713	2.033037926	0.021588472	3.497172272	0.149395494	1.483117736	0.245693935	3.031148392	3.568473015	0.038761662	0.867694426	0.100776845	1.143162894	1.075853165	0.008673624	2.715747044	1.256303998	0.08179088	2.909994354	8.147059928	0.277919814	0.074296361	2.853700514	43.75240713	1.098901943	0.040216002	0.300604422	6.008782153	1.552857926	0.649217218	0.739116038	1.062280124	1.368946934
XP165.5290.XN1	Kidney	1.983316422	0.141576153	1.34853299	0.485864708	3.12745596	1.430620459	0.669845719	0.294016749	5.457545217	1.718521669	0.138586336	0.894309632	1.78734199	0.275565851	0.453275254	1.3531227	1.484423568	1.942812712	5.94960661	0.078753922	2.069813903	0.66620242	2.857282258	0.538593996	0.029490867	0.069367597	0.163413109	1.374020492	0.799170022	0.9107182	1.708826988	1.638213306	0.200749473	6.063702492	1.717623943	0.609400009	0.106502186	1.316313803	33.80085918	1.694712357	1.404294961	0.119148869	9.033300558	2.016468603	0.743060143	0.48943443	0.390898478	1.450015828
XP165.5291.XN1	Kidney	2.126216336	0.032462113	1.36379001	3.857049867	0.815827065	1.611359177	0.765248069	4.387314306	2.392271767	2.735283798	0.437346755	0.620171599	2.442570293	0.213999131	0.695123548	1.346952719	1.628163527	10.93602291	3.928589903	0.072654598	1.440958206	0.497432846	2.531916908	2.406275157	0.016801899	0.081144018	0.134217861	1.67045203	0.096546128	0.414005138	1.108519684	2.62857547	0.042830554	3.671215092	3.81357397	0.360196702	0.193435194	2.185565972	53.35856593	2.165831719	0.038182837	0.106452155	6.316101696	1.521058259	0.557018574	0.652172961	0.594976064	7.059492641
XP169.5021.XN1	Kidney	1.064542882	0.128965445	1.722827821	0.337573573	9.594025536	1.416819084	0.769360317	8.851123656	2.600944515	2.110585994	0.168237769	1.753820942	2.708319138	0.265651735	0.558363149	1.47042672	2.873164655	1.251292912	1.956246345	0.13619161	1.726665195	0.511398096	2.147845209	2.879960688	0.038974006	0.110696135	0.302697521	2.242060182	0.395434851	0.937655352	2.569732176	3.497074886	0.202563363	3.218795223	2.553599189	0.672776688	0.122842002	2.634905527	70.00574985	1.308732658	0.441958064	0.111536308	7.883591895	1.215492835	0.855803794	0.469141584	0.241024164	2.688431475
XP169.5022.XN1	Kidney	1.110755443	0.162652392	1.553130119	0.356655282	5.78600239	1.123310514	1.502755179	6.868092599	2.315406319	1.577562354	0.284803568	2.583149942	2.66758693	0.3017629	0.469294139	2.146083934	3.720846186	1.798688752	1.412363824	0.097749458	1.397270545	0.542673955	3.052821031	7.00261534	0.211121176	0.911798564	0.249169388	1.903515071	0.69084923	0.896500209	4.091682046	4.746927079	0.195666573	5.128370912	2.084532534	1.080358309	0.124776421	2.248069097	47.38152247	1.728741362	0.290426304	0.215435778	4.295294456	0.966900342	1.462504982	0.454856677	0.234953817	3.561490191
XP237.NET1.XN1	Kidney	2.583524214	0.596367595	2.440900602	0.512798653	3.975354081	1.253217247	3.241706877	4.721639743	4.976305363	2.316966386	0.031231839	0.533185082	6.080496211	0.327470012	0.388306642	0.377953359	2.909445085	4.781552652	2.308513224	2.312727133	1.349105586	0.508612825	3.099626674	3.012093692	0.083958705	0.236182912	0.164408383	1.414412472	0.725435955	0.608640089	1.815421203	8.191739586	0.699089487	3.073174519	5.318422909	0.318968834	0.248162761	0.052722194	7.369771512	0.752244378	0.011869553	0.509291061	5.455242785	1.230672692	0.787232952	0.525252672	0.491821044	6.500833744
XP237.NET2.XN1	Kidney	2.155609806	0.707871867	3.658337539	0.582157424	3.764771549	0.880121051	0.721741072	5.330856213	4.427144224	2.500824967	0.166954588	0.676723388	7.054899618	0.319427484	0.381703334	0.620023604	2.429889252	0.042180432	3.946940047	4.819716376	1.430084185	0.372513367	2.502353527	1.497285643	0.067925742	0.233425643	0.137312141	1.181366324	0.825163296	0.367131201	2.211563679	11.78509853	0.741564235	4.857978627	5.220471371	0.367077383	0.188054187	0.114272302	1.569481816	0.797923665	0.011824008	0.330855832	8.804890388	1.515979515	0.73950176	0.427367593	0.443337392	3.00458356
XP237.NET3.XN1	Kidney	2.337031699	0.515126696	3.195777387	0.585075723	3.394312597	0.869599211	1.763975163	5.833669795	7.267078071	2.514693845	0.007635957	0.854106513	4.6786543	0.363641145	1.295624191	0.35954197	2.486902041	0.039244635	3.991722086	0.177406954	1.178364736	0.593812389	3.968644429	2.768362506	0.100716277	0.285083892	0.147043033	2.056606667	0.628491906	0.592686372	3.104326138	7.9660556	0.423130029	3.828883999	5.240891742	0.323658376	0.216800812	0.625332553	38.80915937	0.638264447	0.011001046	0.406144435	7.625814272	1.35731182	1.091255618	0.49811661	0.489303403	5.556783163
XP258.4406.XN1	Kidney	1.837541138	1.429283732	0.244118767	0.919812062	0.765092076	0.436727129	0.200112394	3.705581355	4.661410977	3.046938115	0.004683635	1.890335935	1.481300978	0.779091947	0.639284274	0.919968937	1.954484969	4.138403361	6.710579704	0.009653697	1.49971414	0.673951439	1.774587192	3.326217947	0.825679962	0.844910949	0.241273201	1.230618462	0.154343693	0.649368719	2.126818487	14.26011174	1.368187089	4.581006849	4.011944894	0.465185722	0.369466875	2.949073839	255.4567384	0.798866012	0.313082527	0.263004762	4.9633595	1.06526434	1.039990881	0.642134031	0.721286841	3.670741503
XP258.4408.XN1	Kidney	1.767005334	0.415454253	0.406400674	0.853686295	1.117061795	0.55761312	0.395759004	6.230449286	2.853325743	4.745727876	0.009733203	1.11625198	1.681033853	0.899751068	0.840565104	0.736067571	3.023495439	1.457395871	6.091283854	0.009164114	1.570821735	0.727468202	2.088653753	4.850898788	0.563136837	0.633768336	0.353562538	0.963725266	0.188979396	0.85991603	1.382585402	14.18765134	0.435866013	4.985668215	2.974716483	0.491428488	0.240424413	4.451895361	281.219916	0.582868639	0.342698452	2.002597202	2.127593633	1.215129793	1.681870906	0.8744861	0.85353994	4.576888259
XP258.4410.XN1	Kidney	1.75537781	0.89692628	0.639606735	1.66180843	0.697022802	0.420908747	0.404593111	4.135127792	5.610595832	2.550654068	0.000128001	2.162583726	1.089568168	0.439258122	2.022460907	1.010354595	2.104047202	4.34023464	5.266371877	0.175751476	1.12345778	1.411580466	2.89568095	13.21024065	0.222849353	0.533686413	0.163383002	1.936883992	0.106629792	0.485680793	1.532881392	6.105249222	0.910034794	4.195457071	4.976936167	0.332386684	0.262650932	0.419822438	284.9347531	0.251626635	0.441447239	1.119041145	1.839190655	1.29663132	1.43815951	0.967390839	0.877947693	4.259360304
XP258.NET1.XN1	Kidney	2.067696529	1.420902273	0.28082782	1.005964026	0.821764441	0.634505424	0.27086128	2.551489061	4.169327394	2.422352571	0.00323298	2.13034371	1.037061436	0.348706605	0.829944488	1.102612754	2.90364668	4.160833154	5.16754396	0.006364437	1.336601931	1.03596903	3.121160475	3.734764175	0.205124626	0.577162161	0.24773714	0.955663257	0.295923022	0.856944339	2.324669531	4.099892708	1.480621253	4.043247505	3.478520957	0.253152847	0.489876573	2.273198699	221.4663624	0.670070178	0.393091857	0.253499925	2.486657716	1.387425793	0.973295404	0.854348738	0.787889757	4.695973522
XP258.NET2.XN1	Kidney	2.535527338	0.838142226	0.512055	0.711793195	0.838314258	0.53303175	0.3943224	6.818569921	3.777657949	2.908452859	0.034382193	4.115706339	1.482586119	0.531453964	0.521240156	0.546477303	4.733500919	5.52592728	5.68728103	0.056957087	1.36428456	1.085063519	2.428623882	3.528339199	0.355256037	0.712826344	0.36862863	1.737613404	0.60958255	0.309511326	2.166995785	3.607729503	0.838608975	3.235935232	2.404683697	0.274857082	0.247846818	3.974710174	203.797361	0.621704472	0.528505284	0.60174015	1.983665528	1.219947428	0.982175192	0.75703402	0.75449295	5.040812748
XP26.5351.XN1	Kidney	2.87118885	0.41253971	1.414187267	0.299975068	0.486199358	1.451983823	0.505157822	2.705142943	2.091273293	1.654112896	0.016292245	1.548236096	0.801450253	0.126812135	1.102074227	0.700407325	4.233526118	2.328796802	1.753180085	1.387767306	2.076557386	0.992371761	2.485547137	3.410328522	0.371625856	0.137774969	0.312226015	1.006409522	1.494785429	1.054108027	3.096475117	0.907543549	0.367618299	5.541454298	2.472197369	0.62110438	0.306679251	0.365058675	32.97994176	0.838930161	1.355025499	0.0916309	1.66670439	1.034448765	2.27995882	0.776253981	0.39597904	4.863613952
XP26.5352.XN1	Kidney	2.812059851	0.258753441	1.455092398	0.634686603	1.06843835	0.946823203	0.367114822	1.843791073	2.94840274	2.486345901	0.019248802	3.231750547	1.535900484	0.225442151	1.025523872	1.990865169	3.131676781	1.524983997	3.208996821	0.486137408	1.892859677	0.529310395	1.773930364	4.773069104	0.128486194	3.161977182	0.476400508	1.947848494	0.393641347	1.045309629	2.455037518	5.361766888	0.270188065	4.311514627	3.316395556	1.591061015	0.25391314	0.954165762	54.73902284	1.398850753	3.927636363	0.13657914	6.268081357	1.54141942	1.064404192	0.687137825	0.874595673	3.451708706
XP283.5295.XN1	Kidney	2.02966432	0.125650653	1.341542751	0.34152641	1.73141146	1.815685738	2.655076078	10.39039621	5.683556988	2.648424662	0.001276149	0.752882277	1.651297632	0.136998916	1.618758141	0.951164788	1.493706102	0.020162678	9.032142574	0.037240994	1.310774137	0.580597638	1.384591812	0.729469331	0.018763162	0.07982033	0.210916917	0.924284114	0.712472555	0.315660032	0.576225266	5.117391665	0.148143291	6.73735004	4.904169369	0.262011402	0.232255044	0.744567426	70.90315263	1.848702226	0.504445763	0.11123319	6.839656173	1.976010507	0.601799037	0.382652036	0.42011106	4.980612327
XP283.5297.XN1	Kidney	1.872417422	0.134240297	1.36843085	0.385497828	2.131808796	1.424077	0.998184614	7.405483662	2.125470693	2.737428101	0.012669913	5.079352919	2.306574176	0.16151875	0.61379437	1.47010206	1.460970518	1.929697461	6.784485488	0.054387872	1.126748013	0.254473323	2.285089934	1.673348402	0.016097086	0.081420142	0.274536146	0.510163945	0.345895792	0.127255689	3.805630225	3.585688999	0.092229969	3.788714225	3.182695857	0.192252188	0.084169222	1.443665609	85.30073939	0.826992314	1.044156086	0.155169114	8.542085789	1.532593336	0.698243238	0.483055994	0.460438456	1.108707578
XP283.NET.XN1	Kidney	1.769615847	0.102094573	1.253857166	0.441319363	1.612798796	1.486402389	4.151625217	20.72132364	3.587436899	2.832901969	0.024056022	0.90555418	2.098236543	0.1693123	2.008718716	0.787061144	1.580026811	0.01884481	8.109276489	0.017595922	1.214508042	0.505055343	2.274101128	2.392790177	0.020848776	0.074603133	0.157888966	0.86967736	0.23717327	2.485197087	3.444191163	2.829140602	0.109279539	5.737679847	7.503212784	0.18093023	0.072564837	1.117648293	74.65225391	0.866001629	1.111247912	0.134087908	4.734076143	1.707863199	0.73622026	0.449265934	0.406001085	3.69500502
XP296.4826.XN1	Kidney	1.969050873	0.003524315	0.658274191	0.428683626	2.043171261	1.067819875	0.479704518	3.663779077	2.616039662	2.027078761	0.000381672	1.752569752	1.57621615	0.314901972	0.591230968	1.004740808	4.49295026	3.262310954	3.127925933	0.049210646	1.393318126	0.630473534	4.493809614	4.573410637	0.165144377	0.615036699	0.258770714	1.676131867	0.881929666	1.466103227	2.325814665	4.302085349	0.038990454	6.467595408	3.184754891	0.419605261	0.283422442	0.841499012	208.0685598	1.459418969	0.484561482	0.237794994	6.434905431	0.824357987	0.659140928	0.720500102	0.606454326	2.941685302
XP296.4828.XN1	Kidney	2.224227293	0.003090064	0.442781253	0.448975077	2.293358834	1.01893648	0.468654663	4.058882406	2.688764938	2.93744779	0.000334644	2.86035703	2.188083785	0.224691198	1.245921137	1.821255862	3.33579015	3.309950811	3.865922272	0.020864754	1.694872705	0.547577394	3.90907352	3.211795412	0.058400021	0.560720766	0.349009182	1.430325735	0.400893768	2.196218989	3.492620158	10.55540288	0.034186219	3.632542853	3.228319086	0.752196788	0.28219004	1.549107797	224.1861118	1.225967471	0.492017817	0.38427179	5.731760963	1.246618157	0.856649448	0.721672127	1.022742792	4.108761066
XP296.4829.XN1	Kidney	1.007625002	0.088644109	0.814208182	0.953949905	1.773387439	0.902922162	0.293785754	4.237624794	3.392061788	1.858551031	0.002429371	1.699990897	1.58518096	0.442444449	0.756575555	2.225384707	4.911985113	2.255790602	3.50262141	0.170382854	2.309182432	0.525197322	1.952002746	3.653011054	0.548275181	0.6246744	0.229127386	1.649692055	0.357750304	1.237304167	1.379283557	15.43732142	0.041800664	4.88287784	3.13852881	0.783039513	0.21722972	0.620869593	181.5753222	1.306717611	0.676991536	0.257766611	8.635625118	1.449607256	0.737043099	0.536068712	0.581517813	2.384951777
XP373.4227.XN1	Kidney	1.925921107	0.265192586	0.573982659	0.727804831	1.047196638	0.771307342	0.346571663	0.040736978	2.995391795	1.467422042	0.00289262	0.962213019	1.474997435	0.323230447	1.155148643	0.920167813	6.411122025	3.036122778	0.259795622	0.045053999	1.891725927	1.102888538	2.372697232	0.047831955	0.184994623	0.616103389	0.278227476	0.053079841	0.514438985	0.77199021	1.7142533	0.315495656	0.256720432	10.47752366	2.86948795	0.179975825	0.544188857	0.909733729	175.9006373	0.643100203	0.214984452	0.118016188	2.415668503	1.090512884	1.000043059	0.801660345	0.451041171	2.313143098
XP373.4230.XN1	Kidney	1.750985695	0.942765026	0.207281799	0.754306897	1.661980437	0.908784571	0.465255158	3.194166409	4.319906902	2.73866488	0.001794794	1.904266372	1.706505951	1.328950598	0.693383192	1.970614499	2.050405134	3.803071637	4.12573746	0.00026918	1.413284063	0.783618531	2.187718882	3.054800999	0.029985354	0.29533649	0.234389476	0.720126915	0.283112255	0.748523469	2.330107117	2.17041127	0.906167901	4.589183866	4.415924682	0.270139297	0.434462988	2.008572813	153.2575694	0.458426807	0.432725172	0.294886183	2.617012052	1.44346315	1.302848579	0.798444356	0.915916573	5.490498647
XP373.NET1.XN1	Kidney	2.092726356	0.267712361	0.189610403	1.246935184	1.167933641	0.816142776	0.238771431	1.882808168	3.158526495	2.131915765	0.001889773	1.176766365	1.686725591	0.562506275	1.053119745	1.49457696	2.982075987	4.256151027	4.290264218	0.000318943	1.587785399	0.801272669	1.708303117	1.249786165	0.48841846	0.044838144	0.298358709	1.102894163	0.556552917	0.793833552	1.932775674	1.179786577	0.259933827	6.181471497	3.269821325	0.356130995	0.460460176	2.109552139	238.3078905	0.772868439	0.255585907	0.217767105	2.336949264	1.150557793	0.949361493	1.161147347	1.526842136	3.303728547
XP391.4565.XN1	Kidney	1.947467579	0.412820134	0.587334258	0.378194268	3.8363487	1.144930871	0.996054072	6.288904631	3.225600419	2.622009357	0.084403693	2.908918992	2.149371622	0.36040635	0.681198935	1.157545045	2.967398067	2.367075514	7.641053088	0.125297064	1.680471762	0.547127669	1.359170961	1.705652578	0.017129134	0.610541564	0.236065916	0.979516869	0.662301623	0.755645828	3.798059041	9.439210427	0.150368933	3.613488354	3.07562627	0.291760843	0.275191858	2.246993757	302.6016	1.696860643	0.442083803	0.073827764	17.92271952	1.74351577	0.827423012	0.485495717	0.771549309	2.433078916
XP391.4566.XN1	Kidney	2.764160554	0.003048911	0.20447059	0.860105715	2.310249391	1.009727606	0.954814466	4.963855624	3.237922272	3.515055432	0.037581787	3.123452734	2.194321237	0.190011352	0.87792974	1.220629629	3.793993827	3.17777049	5.284332313	0.033060921	1.321786782	0.541155773	4.711600248	4.7656883	0.016834837	0.487440105	0.22527133	1.688627882	0.561472631	1.177736918	2.711041034	3.904370287	0.033730933	4.810861703	3.367933715	0.303529095	0.236956704	2.687451029	209.6019091	0.996928668	0.515630736	0.377208357	6.668404696	1.307566428	0.791401877	0.708891166	0.59854793	4.447580816
XP391.4567.XN1	Kidney	2.144459518	0.089131684	0.306898946	0.619012038	1.703373548	1.156161944	0.635464337	2.526005287	2.285662636	1.680098625	0.032602015	2.100558652	2.106983699	0.270153808	0.850295724	1.494719598	3.236212177	2.499993762	2.583816445	0.120016444	1.5233456	0.593896793	3.183192317	3.07830731	0.109802229	0.474514007	0.330417797	1.338929536	0.535935318	1.126694283	1.719333856	4.544381875	0.048311987	4.703788735	2.71098283	0.313463738	0.362917839	1.39296916	157.0517611	1.388425441	0.453769209	0.20944855	6.502823665	1.168915559	0.973187254	0.65807261	0.957677177	3.832628982
XP394.4612.XN1	Kidney	1.158220116	0.440928493	1.677213509	0.96133703	7.293059851	1.457178345	0.72542663	2.636450664	2.618854937	2.620687367	0.113325986	1.774394537	3.325303247	0.123162844	1.101839244	2.320973737	1.957727531	1.719344132	7.182527554	0.071521258	1.611336235	1.027710421	0.891373462	2.003905314	0.030884057	0.043658468	0.305296787	0.493346717	0.46597657	0.684091435	3.776636233	5.763134248	0.165288754	5.216216716	2.485491805	0.650661553	0.223161939	2.281088561	68.41562563	0.776167693	0.18977411	0.08773468	11.07999555	2.084617452	0.823251121	0.722027679	0.907411925	2.007140803
XP394.4613.XN1	Kidney	1.595033096	0.443535219	1.534624606	0.613795533	3.809679586	2.521081907	1.657696388	2.570476883	3.630237227	2.679098218	0.095861915	2.08776805	3.980279765	0.169076476	1.583502383	2.043881469	1.977239367	1.654154254	6.965857753	0.051679793	1.416644875	0.959675617	1.059021907	1.082314937	0.024999623	0.264943779	0.26792412	0.505438942	0.800839192	0.808760347	7.076829592	10.15246208	0.175754079	6.621959092	3.559355587	0.520412936	0.200397115	1.915525197	67.20154517	0.755926647	0.009819226	0.187948452	9.379429705	2.160580756	0.995835259	0.562600044	0.743102679	1.524214055
XP394.4615.XN1	Kidney	1.790509444	0.915292024	1.965833209	0.421392335	3.880563717	1.972999044	0.453390791	2.833007926	3.723476753	3.34306008	0.002600658	3.869614081	3.831830626	0.1882197	0.743548947	2.496998654	2.865344515	2.114011905	10.40089619	0.005952687	1.710962589	0.704422607	1.103991826	1.141210998	0.021195627	0.051171342	0.268786727	0.61069533	0.320841182	0.955720563	8.04149593	3.42628197	0.439810788	5.72439186	3.78498426	0.407597914	0.174701308	1.621024136	118.6185861	0.503548085	0.245048668	0.140377398	9.255640389	2.831141424	1.449052367	0.545071145	0.519448278	1.162035045
XP426.4591.XN1	Kidney	2.596189647	1.261738756	0.852783891	0.881920453	2.930040434	0.54323495	0.525176933	3.756623951	3.298375936	2.559975908	0.001714348	0.129936611	2.349941825	0.370117795	0.81339051	0.802472847	2.116680012	1.022207876	1.855163986	0.002842955	1.587309749	0.477501284	1.835069762	4.227386723	0.588285124	0.329059183	0.220014907	2.458645962	0.365287381	1.651354224	3.503496956	1.400061187	0.997311456	3.041728371	2.797657878	0.182556184	0.124886107	1.812934696	180.9400147	0.632182009	0.313421236	0.22469643	8.290079365	1.192438411	1.015432021	0.426697508	0.416488875	1.336611599
XP426.4593.XN1	Kidney	2.023190092	0.539629505	1.888550288	0.473382551	3.725239536	1.160709642	1.00003552	4.807848289	3.370045793	2.615187055	0.002279887	0.517716727	2.249007137	0.338551606	0.191252817	0.634588667	3.322972588	3.658388371	2.242737148	0.013083971	1.510025702	0.812742154	3.543749319	4.62123861	0.348916615	0.499016357	0.212487622	1.251665808	0.39071725	0.528478706	2.605162744	3.833729439	0.562942165	2.81667339	2.535156795	0.52506701	0.149348772	1.9743189	259.021884	0.840328874	0.265003036	0.523768633	4.650228659	1.35255677	1.172241348	0.664413594	0.508087552	3.513332252
XP434.5187.XN1	Kidney	1.521175758	0.316211101	1.307081502	0.631580672	3.685630245	1.03612508	0.225357436	1.162033605	2.58481455	2.696941386	0.024076318	1.886770324	1.857482005	0.198159044	1.177445101	0.595825004	1.683720891	1.526302255	3.37185168	0.010533163	1.870119035	0.729202552	2.245303925	5.76544275	0.045889534	0.861764702	0.295063804	1.566753362	0.661007823	0.409682116	2.744764269	8.391882848	0.377116563	3.338920223	3.031788508	0.577755485	0.162280427	2.094229876	60.17714775	0.9770487	0.480087116	0.294360002	4.426776098	1.54701143	1.291471914	0.455159682	0.386339501	3.429240228
XP434.5189.XN1	Kidney	0.878033851	0.090850297	1.573196797	0.698466384	2.07142066	1.052459943	0.162289978	1.946005875	2.919318345	2.447133204	0.002081228	2.913273399	3.345345043	0.223408039	0.865679981	1.132791334	3.146950627	2.137337897	2.831287571	0.145035794	1.794642492	0.881531426	1.923120766	5.628452369	0.297950215	0.543532093	0.38411836	0.447818106	0.317249619	0.736999069	5.533643677	1.454627958	0.009470538	4.310466939	2.912809018	0.81486971	0.220742776	1.31620672	116.3675196	0.666410506	0.169146969	0.287440695	11.84484227	1.685036935	1.652776957	0.604208569	0.373658429	1.374500164
XP434.5191.XN1	Kidney	1.854804357	0.022950614	1.841222276	0.844245234	3.229822624	1.885265906	1.154778474	0.107246115	4.013599798	3.138425447	0.029073467	3.436538611	2.677033179	0.114680132	0.984199858	1.359687457	3.289668919	2.793155361	3.377558644	0.194763165	2.110751294	0.922396205	1.163905973	3.410552515	0.031423967	0.047927674	0.334216782	0.662541247	0.7526237	0.808462232	5.377662096	3.083469624	0.011084033	7.231786419	3.514334992	0.489031607	0.281861998	1.10823681	89.12581034	1.287963821	0.15520508	0.219011415	12.85895824	1.544589337	1.586742502	0.629820794	0.54095718	1.639899597
XP454.4216.XN1	Kidney	2.74752439	0.210865129	0.912828047	0.813616111	2.352299738	0.625258292	0.504668488	8.924453443	7.022875823	3.763595248	0.00219294	0.441543933	3.25356307	0.592219114	0.817627447	2.422673117	2.68820864	3.378555833	4.452547329	0.000451151	1.348026407	0.440872018	2.209994007	2.638993188	0.019903951	0.485850805	0.287194801	1.437188397	0.166327238	1.488937702	2.881595012	9.960982375	0.206128713	6.186581111	3.925750883	0.178400897	0.262752316	4.599708141	242.0211226	0.347353469	0.903435544	0.481596403	3.91991036	1.725946126	1.289960023	0.829549112	1.102957865	9.683149066
XP454.4217.XN1	Kidney	2.243311923	0.30922368	3.462163289	0.67948962	4.459657079	0.763391603	1.514412866	4.221921871	3.302111794	2.784380762	0.004715981	7.548641989	5.998623138	0.383884101	0.752525077	0.705609515	1.622600702	17.67854692	6.076536224	0.109040631	1.394667308	0.533109401	1.380633686	1.364343493	0.016651889	0.322650643	0.227239756	0.85737833	1.022884119	0.304845282	3.756504904	4.237026997	0.253880542	7.070293136	5.076175377	0.209256727	0.341977851	0.314988918	63.89140573	1.384349311	0.205079314	0.123643975	3.645722925	2.527652152	0.739844376	0.660343806	0.898092846	3.465728319
XP454.NET1.XN1	Kidney	1.995369113	0.784629376	4.649594214	0.230332931	5.404365097	0.541763125	0.812703783	9.810906227	3.368441269	2.933593786	0.011589051	0.658410655	6.895083966	0.609088695	0.721158545	0.991090014	1.708716106	0.043447606	5.073831306	0.250784066	1.252113928	0.57701163	1.58434749	1.07792113	0.163832195	0.553530192	0.180665448	2.24685579	0.21047804	0.379109347	2.918724425	9.131851537	0.616132356	7.0384568	3.203848784	0.239261822	0.389045918	0.157614383	25.83216648	0.622803478	0.208821209	0.320189934	6.29721263	1.724478563	1.230267421	0.637304924	0.927010976	8.661048607
XP462.4445.XN1	Kidney	2.535793706	0.670662873	0.539232442	0.360176022	3.870106897	0.85699354	1.13487986	6.449439018	3.186185632	4.146955292	0.011124285	0.916084751	2.179089649	0.257610598	0.678441792	0.521483284	2.79906816	0.045132419	3.885692077	0.00998483	1.353521705	0.446111036	1.671655202	1.767059694	0.027252107	0.289459005	0.192284757	1.214606179	0.713263046	0.92497092	1.67389407	15.78741267	0.707108408	4.820986372	3.550115064	0.197343918	0.122975023	2.780595697	167.7082907	1.299269995	0.38329841	0.21791921	3.230752301	1.562718997	0.819942426	0.732600078	1.16931472	1.855823081
XP462.4446.XN1	Kidney	2.371766118	1.182985476	0.271898148	0.588910797	3.853715499	1.122815261	1.555812243	4.556147322	5.786892152	3.032360819	0.008640999	2.602234791	1.539808392	0.423143128	0.729499039	0.372273879	2.494928759	1.607975504	3.147976324	0.005321591	1.221709257	0.687554719	2.567886106	3.392049478	0.074157817	0.349658596	0.254314159	1.059528135	0.554886537	0.522412958	2.398872897	23.05290118	1.185119312	4.405012966	4.246807947	0.221609604	0.202767583	2.906581273	148.9101615	0.548689997	0.173025767	0.459963138	2.091437349	1.668846256	0.854906768	0.601310323	0.922567237	2.359325591
XP462.4447.XN1	Kidney	2.273187844	0.442840588	3.905295376	0.594404374	4.209400977	0.830775326	2.026489323	7.314877623	3.810258515	2.593293152	0.517013488	1.090539042	6.402450826	0.317861259	0.563203804	0.328159402	2.067712134	17.99922998	1.940971175	2.660711424	1.325249909	0.475514809	1.223728401	1.112419245	0.016593528	0.157480188	0.15999593	1.273096698	1.495419832	0.36151589	2.646550033	4.646149308	0.451160904	6.070432717	6.918435087	0.190033276	0.306298472	0.046215752	1.859239257	0.346985672	0.17700702	0.141310454	2.095035841	1.912120279	0.621747134	0.385286979	0.651136153	2.911997049
XP463.4402.XN1	Kidney	2.124417089	1.12942805	0.643665622	0.699613486	3.155772978	1.167415601	1.758930703	5.698683923	5.064595784	4.478642427	0.000239055	1.37787392	2.955282153	0.3346436	1.118823258	0.601731785	2.456365508	0.011607359	5.362068519	0.000305961	1.010309898	0.493122588	1.369201216	1.67784512	0.059637922	0.359743022	0.150340151	1.563112428	0.277589378	0.721553271	2.641047423	14.01795112	0.952355109	4.088785362	4.261634351	0.210735675	0.127047686	2.759960496	489.9465288	0.496485516	0.506041964	0.193838154	3.136199098	1.68252876	0.704859781	0.695465796	1.252991705	2.631297171
XP463.4403.XN1	Kidney	2.525502085	1.32910921	0.696202915	0.528639058	4.348373669	1.257251847	1.308146986	7.167998753	3.753321969	3.374208464	0.002454709	1.20458412	1.677882892	0.295911714	0.53452913	0.742736288	1.913156991	5.346552212	6.032664965	0.005717523	1.20549115	0.389079477	1.458739654	1.626816611	0.02199536	0.446981169	0.119557666	0.991898289	0.535015562	0.51828573	3.890884765	13.05277148	1.151767172	4.664471331	3.739628452	0.212578846	0.190281785	3.630011904	251.6891844	0.591312806	0.678776085	0.176287205	2.056897255	2.113236778	0.766026805	0.557942419	0.994109027	1.766134651
XP463.NET1.XN1	Kidney	2.885948532	0.795864802	0.316757363	0.682124563	3.461952449	0.845005251	0.744947029	8.093139413	3.106888844	5.834605528	0.008763843	1.308331253	2.790555785	0.561686868	1.097068148	1.064462594	2.181092045	2.254521629	7.841048377	0.003358532	1.296095002	0.703984531	1.17541068	0.835540697	0.036008056	0.403411678	0.170194335	0.755967551	0.306154894	0.417845531	2.500333994	6.058016479	0.809687364	4.347661841	2.147361313	0.160857688	0.079899176	5.406195993	467.968612	1.059287365	0.235644785	0.135476087	4.040201473	1.520337394	0.986052329	1.027135417	1.69364236	2.960327788
XP469.5396.XN1	Kidney	1.799468077	0.319185361	1.418579875	0.654739546	3.31031252	1.179659896	0.631229744	6.518067796	2.669943069	3.08285667	0.015063959	2.114271074	1.710215241	0.233747889	0.520283412	1.089656293	1.914389072	0.909987709	5.041749533	0.086859193	1.612647003	0.457063229	2.131828075	2.34849263	0.0235403	0.06710608	0.172635917	1.962263212	0.261347077	0.552369737	2.43522526	4.034564212	0.224569274	2.767656326	1.802246747	0.205271158	0.15800982	1.286664479	62.29450072	0.574896867	0.209262562	0.158797082	10.08657318	1.351861685	0.732382473	0.655822693	1.049933662	4.302998843
XP469.5399.XN1	Kidney	2.283669316	0.30952041	1.535334893	0.44345054	2.24388558	0.810945093	1.175595608	9.575554597	2.301178961	2.898890207	0.011007408	1.307747686	1.479909388	0.217480537	0.614058575	1.703696932	2.215606215	4.744737322	3.71206286	0.184924132	1.458795527	0.391535313	1.192284568	2.026567419	0.038964409	0.072629189	0.191385028	2.245841507	0.539672576	0.429100873	3.288342098	7.998985463	0.400726533	5.535605712	2.634175261	0.212629663	0.159541225	0.698029434	61.3521216	0.892211161	0.223958732	0.063432876	8.221577476	1.411954916	0.721849784	0.740977383	0.655333339	2.042239793
XP470..NET1.XN1	Kidney	1.723851212	0.697455494	0.145495716	0.858152652	1.675689516	1.053518487	0.858076628	0.061086645	3.639538506	3.560295207	0.001126054	2.314619702	2.264835111	0.448976483	0.625018048	2.764703109	1.837912782	3.416791287	0.807944159	0.032375373	1.553551016	0.512548571	1.744666058	0.064515636	0.023644322	0.6603903	0.187710148	0.065407127	0.468320011	0.743801041	2.783738668	6.479392939	0.710264935	3.611485405	3.497261448	0.31081869	0.306483381	3.223731015	241.1571094	0.994138835	0.256352187	0.271021952	7.81158444	1.687476819	1.042638199	0.721964872	0.807972971	3.525746398
XP470.4204.XN1	Kidney	1.558435903	0.924141791	0.218759342	0.427116796	1.833379442	1.034345145	0.987757701	0.072523668	4.487412201	3.375839097	0.060685665	1.704484005	2.042045181	0.348240827	0.449218322	1.999317138	2.171280966	3.830794298	1.036112995	0.063229178	1.438472684	0.529700307	1.576080902	0.045740854	0.015782376	0.355047504	0.147091813	0.04644236	0.427406609	0.66237839	2.662638399	6.908716702	1.010730415	5.409207327	4.069369407	0.177240412	0.280143397	5.986562679	162.6551996	0.539158753	0.312530499	0.124055378	5.684105068	2.135843538	1.036389593	0.618579143	0.759493548	3.179354394
XP470.NET2.XN1	Kidney	1.668250431	0.855781188	0.269777857	0.712933365	1.795354854	1.10345317	1.118077907	0.069683404	3.415815171	3.995417892	0.007616062	1.522727141	2.432720622	0.326078953	0.610569312	1.923943425	2.144082726	3.971611111	0.741225309	0.02419804	1.32900188	0.544052801	2.108714949	0.064890805	0.020548439	0.271214729	0.164525648	0.057007792	0.333023307	0.521441215	2.172107724	6.638621297	0.803629993	4.238210079	3.735164928	0.217088208	0.247123115	3.972591911	282.9798612	0.507776881	0.295143034	0.243891613	4.486438094	1.703200317	0.916931496	0.640915506	0.768780966	3.516401305
XP474.4795.XN1	Kidney	1.787618411	0.158754485	2.550417487	0.309161669	4.814724502	1.050676395	1.321370456	10.80567194	2.731896493	3.029553088	0.000334443	2.046603867	2.020903757	0.414414105	0.966230026	1.003990828	1.781583021	1.900117236	12.91689956	0.319502418	1.375158332	0.40765515	1.257902847	1.392664927	0.019336406	0.485796048	0.120958909	1.305661638	0.551789514	0.657940315	3.409739667	5.930257353	0.008389423	5.581353195	2.873535456	0.211637011	0.13359212	0.70381868	439.873071	0.913659963	0.184904863	0.112444905	16.5317015	1.336784867	0.753625908	0.47427863	1.154466026	1.886338156
XP474.4796.XN1	Kidney	1.867496881	0.287855149	1.696692622	0.530356717	2.678227164	1.122894497	0.839438702	5.823635247	3.230620631	2.86289278	0.000289953	2.616331446	1.792677085	0.342969266	0.64032091	0.544187827	2.151160017	2.54073588	6.722384991	0.18621075	1.561824396	0.467670142	1.610029406	2.353532961	0.03428012	0.420457139	0.136591696	1.037959071	0.406235981	0.57192646	3.928389566	21.17778838	0.104012577	5.329001431	3.360866244	0.374439303	0.176068565	0.840193757	349.5207732	1.135968671	0.323327766	0.161553123	10.92665387	1.349890178	0.736312689	0.577804409	0.937985177	3.755453775
XP474.NET1.XN1	Kidney	2.432670938	0.26566895	2.445483771	0.272774289	3.933157239	1.230010011	2.083402949	7.806294205	3.704010461	3.377020762	0.000306748	2.462962086	2.047687924	0.319992589	0.63683111	0.635731245	1.898299579	2.394141173	10.62854785	0.298008136	1.389992015	0.506536751	1.169142522	2.240575071	0.017885168	0.461364486	0.260398124	1.296196589	1.075967658	0.664604286	2.951809308	3.209027723	0.088495794	3.238537556	2.973100787	0.234630341	0.316634052	0.785948957	377.1950772	1.452824478	0.157833665	0.132827054	21.0622397	1.537488238	0.791995361	0.515489634	0.927236757	2.083167214
XP512.5500.XN1	Kidney	1.317037289	0.425578882	1.408338313	0.343804608	6.997660552	1.701665346	1.346187371	6.827447549	2.624326285	2.373791063	0.129554613	2.666801	4.375369275	0.288776898	0.568147058	1.594616953	2.346327357	2.247186454	6.330178517	0.037338231	1.255400803	0.399020386	1.756373784	1.636316864	0.020970454	0.090489372	0.406436546	1.431285933	0.681591391	0.515370405	4.838292979	4.809741019	0.488851741	2.799969232	2.031230966	0.426877574	0.254759441	3.108538498	60.66124946	1.043774145	0.025203256	0.081399356	6.52330806	1.6980465	0.667772935	0.45333939	0.499919855	3.156043392
XP512.5502.XN1	Kidney	3.340908076	0.567705128	1.689856377	0.376720847	6.246062151	1.743092046	0.653234413	14.45965374	1.81852321	2.088836398	0.01142729	2.086838944	1.580710944	0.210946295	0.270327178	3.253438985	3.265999052	0.856624942	2.410329462	0.085671243	1.680652188	0.829811312	2.966759072	2.622460202	0.008560637	0.669832952	0.506192153	1.744845417	0.858736656	0.570271839	5.190415267	6.235199742	0.813693763	3.205020502	2.691973704	0.272506446	0.250207699	1.365018685	117.7922091	0.823512075	0.564233119	0.048888053	3.942380205	1.008323096	1.246571586	0.686885109	0.429816538	2.720179706
XP515.5530.XN1	Kidney	2.321829746	0.329077241	1.534425834	0.375776022	3.0890341	0.73412692	1.22931266	8.038782858	2.496485523	6.411977341	0.047798098	0.877969276	1.778394755	0.204147313	0.788265601	0.568065791	2.496265579	6.644968263	4.116861693	0.131499729	1.520743326	0.449834853	1.968740339	0.576349286	0.028976899	0.072586186	0.117657632	2.140879549	0.809600795	0.914627127	2.33488267	5.633956454	0.466159894	5.798039184	3.068994427	0.287864493	0.093295307	0.837935885	63.38554914	0.948351301	0.022611477	0.081979673	4.519407447	1.522693531	0.948592155	0.515220684	0.845065817	2.761930798
XP515.5532.XN1	Kidney	1.41472387	0.095962897	1.493877502	0.399884594	2.795177882	0.986549161	1.07822705	7.846044104	3.398485723	3.086912089	0.00127507	1.192262494	1.726496996	0.164338919	1.484632478	0.887507264	1.953650313	1.750615845	6.21741462	0.100361955	1.363008061	0.677704724	1.815289813	2.003049635	0.013430453	0.070668042	0.170008241	1.330715567	0.606204341	0.454322597	3.595345042	4.116049841	0.046341784	6.133707853	2.930530133	0.249710421	0.089297846	1.679656769	65.76819264	0.497573304	0.594378256	0.095613158	7.507846914	2.115773246	0.748038245	0.498794352	0.523642725	2.380105604
XP530.5330.XN1	Kidney	0.540467494	0.079324879	1.476182036	0.834347524	1.892503212	1.022219379	0.303739152	1.830511612	2.654143543	2.078260619	0.001211587	2.565182325	1.208215404	0.401498199	1.056055606	1.16175408	2.61741189	2.545440875	2.775606318	0.187690111	2.197995432	0.662266305	2.373073748	7.465212601	0.246933678	0.143814712	0.202570257	1.676231866	0.711686598	0.799573522	2.726918922	7.216818723	0.016323446	4.001744454	3.617922162	0.579313529	0.143563309	0.667504699	47.83597138	1.479851106	0.28709414	0.221942689	11.05187916	1.522524208	1.221546236	0.465705512	0.297721881	5.101507402
XP530.5332.XN1	Kidney	0.955893807	0.046795741	1.309007349	0.757115295	1.804867628	0.895727223	0.796449812	3.351069515	2.451374557	2.164331552	0.025816142	2.263674129	0.960432493	0.195269457	2.221817954	1.26898059	2.960127099	0.961483628	2.043477159	0.071059307	1.609697298	0.963597173	3.038965195	24.20944529	0.064232964	0.127527981	0.282424588	0.639914768	0.501063772	0.305793942	2.883088762	4.171503384	0.014474849	6.515572482	3.695998854	0.659109846	0.308414143	1.29137518	65.68441595	1.118236725	0.532445085	0.593993454	7.39047632	1.448898583	1.434398878	0.732430212	0.335316961	5.013485228
XP534.5490.XN1	Kidney	2.314764681	0.42000923	1.580270385	0.819184615	9.953266301	1.565584063	1.179161038	10.36672878	2.283139166	2.570698176	0.015262315	1.935795108	2.127207028	0.234528459	1.307581017	2.054960777	1.97111665	1.167221593	6.263951857	0.094612124	1.49115312	0.505556979	2.049993218	2.155428905	0.049563272	0.101536452	0.278976187	1.480532789	0.546554012	0.715775194	4.155685813	6.193244162	0.389280639	4.781000359	2.075426599	0.273656929	0.111577177	1.345774796	176.1852563	1.124508997	0.028280108	0.140335976	6.698982001	1.408626434	1.68990146	0.501182644	0.584161554	3.580649393
XP534.NET.XN1	Kidney	2.582095846	0.529318039	1.402531655	0.502949064	6.932907415	1.658424439	1.113305848	7.801161548	2.130123081	2.124103687	0.109344597	2.609730554	2.588553537	0.136729074	1.073326511	2.134374171	2.060550849	1.384564991	5.722618502	0.078402351	1.441272756	0.493163812	1.515577756	3.195810021	0.012396337	0.09011628	0.311347698	1.238481003	0.849362681	0.44063607	5.50866046	2.946827612	0.655761216	3.981221726	2.322627059	0.38093526	0.169246559	2.934494415	85.17160016	0.791281355	0.025099342	0.173287578	4.897132334	1.542907432	1.193482547	0.471703325	0.464572096	3.588738129
XP552.5434.XN1	Kidney	1.488068247	0.087645353	1.397338086	0.344059094	1.637099617	1.480128233	1.020241529	5.930706498	2.811175696	3.729268481	0.089906969	0.344719805	3.338549421	0.160457573	0.950353663	2.511855742	1.763902891	2.340816958	6.316435349	0.054135535	1.411399833	0.39482855	2.446204541	1.849490727	0.010226308	0.083140091	0.177222509	1.383807513	0.411400054	0.008437696	3.274521622	1.550781148	0.084463215	2.858648618	4.886538433	0.542773091	0.175105517	3.171936885	51.84069313	0.598921856	0.039122102	0.137278769	4.298359506	1.763822632	0.854359986	0.544569261	0.403036003	0.937803582
XP552.5435.XN1	Kidney	1.90025536	0.034511987	1.317855143	0.582045176	0.90810473	1.759673879	1.508950905	10.02223029	2.170872509	2.703882032	0.217359436	1.674428516	2.328620631	0.073016696	1.186283726	1.59920186	1.981452963	7.870994407	4.921918092	0.042540272	1.403275451	0.499904036	2.951488142	3.323437966	0.012250946	0.078410943	0.188883038	0.535497666	1.081506254	0.345326871	0.943922565	7.094581948	0.024507808	5.933796041	11.35005562	0.179527999	0.218411621	4.491257291	17.62878344	1.469409285	1.459055599	0.101249498	2.339742382	1.776728093	0.859188335	0.730517201	0.604018068	4.710365556
XP580.5585.XN1	Kidney	2.525547971	0.259151332	1.346893664	0.565520018	1.639420209	1.476087919	0.023565171	2.72810259	1.487523434	1.391814221	0.007745904	0.508237444	1.075066398	0.180081055	0.74740602	0.901083652	2.60789222	1.820507495	2.728413617	0.059960933	2.158238841	0.642764896	4.607846636	1.056097161	0.09519913	0.069283272	0.300260133	2.607527153	0.814983439	3.303872915	1.521835233	1.192712869	0.249102838	5.424641423	1.846812609	0.471037601	0.199969797	1.241303571	42.23579228	0.443621543	0.852015711	0.165379334	3.130627148	1.352294579	1.086378153	0.709002162	0.746066195	4.995090653
XP580.5586.XN1	Kidney	1.312418204	0.179061727	1.274910141	0.479790192	4.558560041	1.716928302	5.216460385	6.025409285	3.077100293	1.939416935	0.236772478	4.519245794	2.472012412	0.202354729	0.625486929	0.762207726	1.609827354	0.020258456	7.810094628	0.050307994	1.637744306	0.65603572	2.647461931	1.469291937	0.020861229	0.065580489	0.256790852	1.330813789	0.85042301	0.270879928	2.161261911	3.682944117	0.189559261	6.60268563	1.941263878	0.562194119	0.124252157	1.447854257	33.38120195	1.987996538	0.391437025	0.339977362	9.13452539	1.889401963	0.751169105	0.415834861	0.439049424	2.338989138
XP580.5587.XN1	Kidney	2.418028201	0.092474156	1.428065572	1.200297777	2.6309343	1.200838317	0.48444976	3.029907145	1.884258004	1.873665993	0.242727282	0.422362138	2.012732723	0.195327814	1.215337175	0.678916529	1.935314684	0.569575475	4.76228357	0.036236849	1.990229512	0.583880631	5.258298849	3.391974647	0.041284848	0.073458698	0.307150759	1.588757359	0.121227728	3.035012066	3.109565147	1.722975742	0.09199721	3.616273915	1.523180573	0.374508559	0.12494257	2.023739312	34.00656766	1.074182506	0.97430241	0.244096126	5.219856347	1.70247136	0.872168594	0.614887496	0.891211625	4.169094844
XP592.5577.XN1	Kidney	1.819633167	0.214422641	1.507791067	0.709725398	1.426388183	1.630477624	0.255149735	3.777939654	4.145745142	2.413026276	0.152737188	2.613982308	0.921586613	0.086746137	0.942711269	0.616005687	2.688311586	0.636532615	3.381988491	0.140228198	2.152422169	1.017373011	2.780853742	2.44140331	0.07861334	0.146894172	0.274943953	0.811940929	0.897144292	0.989269982	2.373519962	2.662833939	0.295079759	7.67053164	3.707619285	0.478049418	0.331473748	1.25863124	55.25932571	1.806827002	0.512628199	0.085949215	3.331575306	1.69194066	1.12590821	0.637132105	0.25011554	5.253012054
XP592.5578.XN1	Kidney	2.742923017	0.21680145	1.322497563	0.608968195	2.258435898	1.533597762	0.284117195	2.424095485	2.265464924	1.411413202	0.051223144	0.460371998	1.369569015	0.201635964	0.273052895	1.277230895	1.906348051	0.32716433	3.606062743	0.090384738	2.031276306	0.954656644	4.862145619	3.661348985	0.109886643	0.723650704	0.251146887	0.939522703	0.320965806	2.921394827	1.833459026	4.537446479	0.255493189	9.295309918	2.937885655	0.46409441	0.142479529	1.949171396	27.90078184	1.822461131	0.053144804	0.263105853	4.646115109	1.305662529	0.758447781	0.617425884	0.717850698	1.21387072
[truncated: 70 more columns]
